# Supplementary material for: Modulation of Water Vapor Sorption by Pore Engineering in Isostructural Square Lattice Topology Coordination Networks
Source: ACS Appl Mater Interfaces. 2024 Jun 20;16(26):34402–8. doi: 10.1021/acsami.4c06412 (PMC11232023; doi:10.1021/acsami.4c06412)
Supplement: Supplementary file 2 — am4c06412_si_002.cif [file am4c06412_si_002.cif]

data_a
_audit_creation_date               2023-01-25
_audit_creation_method
;
Olex2 1.3
(compiled 2020.11.12 svn.r5f609507 for OlexSys, GUI svn.r6408)
;
_shelxl_version_number             2013-2
_audit_contact_author_address      ?
_audit_contact_author_email        ?
_audit_contact_author_name         ''
_audit_contact_author_phone        ?
_publ_contact_author_id_orcid      ?
_publ_section_references
;
Dolomanov, O.V., Bourhis, L.J., Gildea, R.J, Howard, J.A.K. & Puschmann, H.
 (2009), J. Appl. Cryst. 42, 339-341.

Sheldrick, G.M. (2015). Acta Cryst. C71, 3-8.
;
_chemical_name_common              ?
_chemical_name_systematic          LIX254
_chemical_formula_moiety           'C18 H13 Br N4 O4 Zn'
_chemical_formula_sum              'C18 H13 Br N4 O4 Zn'
_chemical_formula_weight           494.60
_chemical_melting_point            ?
loop_
  _atom_type_symbol
  _atom_type_description
  _atom_type_scat_dispersion_real
  _atom_type_scat_dispersion_imag
  _atom_type_scat_source
 'C' 'C' 0.0033 0.0016 'International Tables Vol C Tables 4.2.6.8 and 6.1.1.4'
 'H' 'H' 0.0000 0.0000 'International Tables Vol C Tables 4.2.6.8 and 6.1.1.4'
 'Br' 'Br' -0.2901 2.4595
 'International Tables Vol C Tables 4.2.6.8 and 6.1.1.4'
 'N' 'N' 0.0061 0.0033 'International Tables Vol C Tables 4.2.6.8 and 6.1.1.4'
 'O' 'O' 0.0106 0.0060 'International Tables Vol C Tables 4.2.6.8 and 6.1.1.4'
 'Zn' 'Zn' 0.2839 1.4301 'International Tables Vol C Tables 4.2.6.8 and 6.1.1.4'

_shelx_space_group_comment
;
The symmetry employed for this shelxl refinement is uniquely defined
by the following loop, which should always be used as a source of
symmetry information in preference to the above space-group names.
They are only intended as comments.
;
_space_group_crystal_system        'monoclinic'
_space_group_IT_number             14
_space_group_name_H-M_alt          'P 1 21/n 1'
_space_group_name_Hall             '-P 2yn'
loop_
  _space_group_symop_operation_xyz
 'x, y, z'
 '-x+1/2, y+1/2, -z+1/2'
 '-x, -y, -z'
 'x-1/2, -y-1/2, z-1/2'

_cell_length_a                     10.2111(4)
_cell_length_b                     11.2281(4)
_cell_length_c                     18.9933(7)
_cell_angle_alpha                  90
_cell_angle_beta                   95.9770(10)
_cell_angle_gamma                  90
_cell_volume                       2165.77(14)
_cell_formula_units_Z              4
_cell_measurement_reflns_used      9755
_cell_measurement_temperature      100.00
_cell_measurement_theta_max        27.52
_cell_measurement_theta_min        2.70
_shelx_estimated_absorpt_T_max     0.864
_shelx_estimated_absorpt_T_min     0.753
_exptl_absorpt_coefficient_mu      3.007
_exptl_absorpt_correction_T_max    0.7456
_exptl_absorpt_correction_T_min    0.5811
_exptl_absorpt_correction_type     none
_exptl_absorpt_process_details
;
SADABS-2016/2 (Bruker,2016/2) was used for absorption correction.
wR2(int) was 0.0615 before and 0.0386 after correction.
The Ratio of minimum to maximum transmission is 0.7794.
The \l/2 correction factor is Not present.
;
_exptl_crystal_colour              'clear yellowish colourless'
_exptl_crystal_colour_lustre       clear
_exptl_crystal_colour_modifier     yellowish
_exptl_crystal_colour_primary      colourless
_exptl_crystal_density_diffrn      1.517
_exptl_crystal_density_meas        ?
_exptl_crystal_density_method      ?
_exptl_crystal_description         block
_exptl_crystal_F_000               984
_exptl_crystal_size_max            0.1
_exptl_crystal_size_mid            0.1
_exptl_crystal_size_min            0.05
_exptl_special_details
;
 ?
;
_exptl_transmission_factor_max     ?
_exptl_transmission_factor_min     ?
_diffrn_reflns_av_R_equivalents    0.0244
_diffrn_reflns_av_unetI/netI       0.0161
_diffrn_reflns_Laue_measured_fraction_full  0.994
_diffrn_reflns_Laue_measured_fraction_max  0.995
_diffrn_reflns_limit_h_max         13
_diffrn_reflns_limit_h_min         -13
_diffrn_reflns_limit_k_max         14
_diffrn_reflns_limit_k_min         -14
_diffrn_reflns_limit_l_max         24
_diffrn_reflns_limit_l_min         -24
_diffrn_reflns_number              38635
_diffrn_reflns_point_group_measured_fraction_full  0.994
_diffrn_reflns_point_group_measured_fraction_max  0.995
_diffrn_reflns_theta_full          25.242
_diffrn_reflns_theta_max           27.532
_diffrn_reflns_theta_min           2.704
_diffrn_ambient_temperature        100.00
_diffrn_detector_area_resol_mean   ?
_diffrn_measured_fraction_theta_full  0.994
_diffrn_measured_fraction_theta_max  0.995
_diffrn_measurement_device_type    'Bruker APEX-II CCD'
_diffrn_measurement_method         '\f and \w scans'
_diffrn_radiation_type             MoK\a
_diffrn_radiation_wavelength       0.71073
_diffrn_source                     ?
_diffrn_source_current             30.0
_diffrn_source_power               1.5
_diffrn_source_voltage             50.0
_diffrn_standards_number           0
_reflns_Friedel_coverage           0.000
_reflns_Friedel_fraction_full      .
_reflns_Friedel_fraction_max       .
_reflns_number_gt                  4465
_reflns_number_total               4979
_reflns_special_details
;
 Reflections were merged by SHELXL according to the crystal
 class for the calculation of statistics and refinement.
 
 Structure factors included contributions from the .fab file.
 
 _reflns_Friedel_fraction is defined as the number of unique
 Friedel pairs measured divided by the number that would be
 possible theoretically, ignoring centric projections and
 systematic absences.
;
_reflns_threshold_expression       'I > 2\s(I)'
_computing_cell_refinement         'SAINT V8.40B (?, 2016)'
_computing_data_collection         ?
_computing_data_reduction          'SAINT V8.40B (?, 2016)'
_computing_molecular_graphics      'Olex2 1.3 (Dolomanov et al., 2009)'
_computing_publication_material    'Olex2 1.3 (Dolomanov et al., 2009)'
_computing_structure_refinement    'SHELXL 2013/2 (Sheldrick, 2015)'
_computing_structure_solution      'SHELXT 2018/2 (Sheldrick, 2018)'
_refine_diff_density_max           1.877
_refine_diff_density_min           -1.133
_refine_diff_density_rms           0.104
_refine_ls_extinction_coef         .
_refine_ls_extinction_method       none
_refine_ls_goodness_of_fit_ref     1.076
_refine_ls_hydrogen_treatment      constr
_refine_ls_matrix_type             full
_refine_ls_number_parameters       253
_refine_ls_number_reflns           4979
_refine_ls_number_restraints       0
_refine_ls_R_factor_all            0.0439
_refine_ls_R_factor_gt             0.0393
_refine_ls_restrained_S_all        1.076
_refine_ls_shift/su_max            0.000
_refine_ls_shift/su_mean           0.000
_refine_ls_structure_factor_coef   Fsqd
_refine_ls_weighting_details
;
 w=1/[\s^2^(Fo^2^)+(0.0371P)^2^+7.5480P]
 where P=(Fo^2^+2Fc^2^)/3
;
_refine_ls_weighting_scheme        calc
_refine_ls_wR_factor_gt            0.0984
_refine_ls_wR_factor_ref           0.1008
_refine_special_details
;
 ?
;
_olex2_refinement_description
;
1. Fixed Uiso
 At 1.2 times of:
  All C(H) groups, All N(H) groups
2.a Aromatic/amide H refined with riding coordinates:
 N008(H008), N00A(H00A), C00C(H00C), C00D(H00D), C00F(H00F), C00J(H00J),
 C00K(H00K), C00M(H00M), C00O(H00O), C00P(H00P), C00Q(H00Q), C00R(H00R),
 C00S(H00S)
;
_atom_sites_solution_hydrogens     geom
_atom_sites_solution_primary       dual
_atom_sites_solution_secondary     ?
loop_
  _atom_site_label
  _atom_site_type_symbol
  _atom_site_fract_x
  _atom_site_fract_y
  _atom_site_fract_z
  _atom_site_U_iso_or_equiv
  _atom_site_adp_type
  _atom_site_occupancy
  _atom_site_site_symmetry_order
  _atom_site_calc_flag
  _atom_site_refinement_flags_posn
  _atom_site_refinement_flags_adp
  _atom_site_refinement_flags_occupancy
  _atom_site_disorder_assembly
  _atom_site_disorder_group
 Zn01 Zn 0.53598(3) 0.38223(3) 0.41309(2) 0.01489(10) Uani 1 1 d . . . . .
 Br02 Br 0.09810(3) 0.19719(4) 0.67542(2) 0.03341(11) Uani 1 1 d . . . . .
 O003 O -0.30280(19) 0.35075(19) 0.47904(11) 0.0173(4) Uani 1 1 d . . . . .
 O004 O -0.2079(2) 0.3636(2) 0.37900(11) 0.0204(4) Uani 1 1 d . . . . .
 O005 O 0.39869(19) 0.3778(2) 0.47994(11) 0.0181(4) Uani 1 1 d . . . . .
 O006 O 0.2628(2) 0.4207(2) 0.38378(11) 0.0196(4) Uani 1 1 d . . . . .
 N007 N 0.5034(2) 1.2331(2) 0.35160(14) 0.0190(5) Uani 1 1 d . . . . .
 N008 N 0.4389(3) 0.9239(2) 0.23048(14) 0.0204(5) Uani 1 1 d . . . . .
 H008 H 0.3618 0.9149 0.2057 0.025 Uiso 1 1 calc R U . . .
 N009 N 0.5362(2) 0.5317(2) 0.35458(13) 0.0157(5) Uani 1 1 d . . . . .
 N00A N 0.5338(3) 0.8362(2) 0.22858(14) 0.0197(5) Uani 1 1 d . . . . .
 H00A H 0.5967 0.8445 0.2006 0.024 Uiso 1 1 calc R U . . .
 C00B C -0.2016(3) 0.3531(3) 0.44464(15) 0.0149(5) Uani 1 1 d . . . . .
 C00C C 0.6128(3) 0.5425(3) 0.30060(15) 0.0182(6) Uani 1 1 d . . . . .
 H00C H 0.6691 0.4780 0.2918 0.022 Uiso 1 1 calc R U . . .
 C00D C 0.0418(3) 0.3755(3) 0.45362(15) 0.0149(5) Uani 1 1 d . . . . .
 H00D H 0.0303 0.4107 0.4079 0.018 Uiso 1 1 calc R U . . .
 C00E C 0.5304(3) 0.7374(3) 0.26965(15) 0.0173(6) Uani 1 1 d . . . . .
 C00F C -0.0522(3) 0.2915(3) 0.55351(16) 0.0183(6) Uani 1 1 d . . . . .
 H00F H -0.1265 0.2695 0.5768 0.022 Uiso 1 1 calc R U . . .
 C00G C -0.0681(3) 0.3410(3) 0.48591(16) 0.0155(5) Uani 1 1 d . . . . .
 C00H C 0.0746(3) 0.2751(3) 0.58608(16) 0.0202(6) Uani 1 1 d . . . . .
 C00I C 0.1686(3) 0.3594(3) 0.48709(15) 0.0155(6) Uani 1 1 d . . . . .
 C00J C 0.5907(3) 1.1429(3) 0.35629(17) 0.0213(6) Uani 1 1 d . . . . .
 H00J H 0.6680 1.1517 0.3884 0.026 Uiso 1 1 calc R U . . .
 C00K C 0.1858(3) 0.3091(3) 0.55432(16) 0.0179(6) Uani 1 1 d . . . . .
 H00K H 0.2715 0.2981 0.5781 0.021 Uiso 1 1 calc R U . . .
 C00L C 0.2838(3) 0.3899(3) 0.44707(15) 0.0157(6) Uani 1 1 d . . . . .
 C00M C 0.6134(3) 0.6408(3) 0.25816(16) 0.0200(6) Uani 1 1 d . . . . .
 H00M H 0.6694 0.6438 0.2213 0.024 Uiso 1 1 calc R U . . .
 C00N C 0.4633(3) 1.0237(3) 0.27021(16) 0.0196(6) Uani 1 1 d . . . . .
 C00O C 0.4574(3) 0.6247(3) 0.36575(16) 0.0176(6) Uani 1 1 d . . . . .
 H00O H 0.4034 0.6194 0.4034 0.021 Uiso 1 1 calc R U . . .
 C00P C 0.4510(3) 0.7268(3) 0.32554(16) 0.0185(6) Uani 1 1 d . . . . .
 H00P H 0.3934 0.7897 0.3354 0.022 Uiso 1 1 calc R U . . .
 C00Q C 0.5760(3) 1.0387(3) 0.31783(17) 0.0202(6) Uani 1 1 d . . . . .
 H00Q H 0.6413 0.9782 0.3236 0.024 Uiso 1 1 calc R U . . .
 C00R C 0.3712(3) 1.1169(3) 0.26384(19) 0.0265(7) Uani 1 1 d . . . . .
 H00R H 0.2936 1.1106 0.2318 0.032 Uiso 1 1 calc R U . . .
 C00S C 0.3947(3) 1.2178(3) 0.30458(19) 0.0264(7) Uani 1 1 d . . . . .
 H00S H 0.3315 1.2801 0.2995 0.032 Uiso 1 1 calc R U . . .

loop_
  _atom_site_aniso_label
  _atom_site_aniso_U_11
  _atom_site_aniso_U_22
  _atom_site_aniso_U_33
  _atom_site_aniso_U_23
  _atom_site_aniso_U_13
  _atom_site_aniso_U_12
 Zn01 0.01046(16) 0.01914(18) 0.01534(17) 0.00124(13) 0.00258(12) -0.00048(12)
 Br02 0.02368(17) 0.0556(3) 0.02090(17) 0.01438(15) 0.00228(12) -0.00196(15)
 O003 0.0086(9) 0.0229(11) 0.0206(10) -0.0003(8) 0.0030(8) 0.0002(8)
 O004 0.0106(9) 0.0305(12) 0.0201(10) 0.0016(9) 0.0014(8) 0.0009(9)
 O005 0.0076(9) 0.0300(12) 0.0168(10) -0.0008(9) 0.0011(7) -0.0002(8)
 O006 0.0113(9) 0.0302(12) 0.0174(10) 0.0022(9) 0.0013(8) -0.0017(9)
 N007 0.0168(12) 0.0204(13) 0.0201(12) -0.0015(10) 0.0035(10) -0.0016(10)
 N008 0.0166(12) 0.0191(13) 0.0245(13) -0.0022(10) -0.0029(10) 0.0007(10)
 N009 0.0155(11) 0.0177(12) 0.0141(11) -0.0003(9) 0.0019(9) -0.0024(9)
 N00A 0.0198(12) 0.0193(13) 0.0207(13) 0.0023(10) 0.0054(10) 0.0032(10)
 C00B 0.0090(12) 0.0156(13) 0.0202(14) -0.0016(11) 0.0021(10) 0.0005(10)
 C00C 0.0158(13) 0.0224(15) 0.0168(13) -0.0017(11) 0.0027(11) 0.0016(11)
 C00D 0.0106(12) 0.0185(14) 0.0156(13) -0.0014(11) 0.0014(10) -0.0007(10)
 C00E 0.0154(13) 0.0204(15) 0.0157(13) -0.0004(11) -0.0001(11) -0.0025(11)
 C00F 0.0122(13) 0.0248(16) 0.0188(14) -0.0002(12) 0.0057(11) -0.0009(11)
 C00G 0.0080(12) 0.0182(14) 0.0201(14) -0.0041(11) 0.0009(10) -0.0001(10)
 C00H 0.0179(14) 0.0279(16) 0.0150(13) 0.0035(12) 0.0019(11) 0.0004(12)
 C00I 0.0107(12) 0.0190(14) 0.0174(13) -0.0041(11) 0.0037(10) -0.0006(11)
 C00J 0.0189(14) 0.0238(16) 0.0203(14) 0.0014(12) -0.0023(12) -0.0014(12)
 C00K 0.0111(12) 0.0250(16) 0.0173(13) -0.0023(12) 0.0001(10) -0.0018(11)
 C00L 0.0121(12) 0.0178(14) 0.0175(13) -0.0024(11) 0.0034(10) -0.0006(11)
 C00M 0.0196(14) 0.0233(16) 0.0173(14) 0.0005(12) 0.0035(11) 0.0006(12)
 C00N 0.0159(13) 0.0216(15) 0.0215(14) 0.0002(12) 0.0023(11) -0.0005(12)
 C00O 0.0144(13) 0.0224(15) 0.0166(13) -0.0022(11) 0.0041(11) -0.0029(11)
 C00P 0.0161(13) 0.0201(15) 0.0196(14) -0.0029(11) 0.0038(11) 0.0012(11)
 C00Q 0.0164(13) 0.0206(15) 0.0231(15) 0.0001(12) 0.0001(11) 0.0010(12)
 C00R 0.0188(15) 0.0270(17) 0.0320(17) -0.0058(14) -0.0050(13) 0.0038(13)
 C00S 0.0189(15) 0.0271(17) 0.0323(17) -0.0034(14) -0.0008(13) 0.0051(13)

_geom_special_details
;
 All esds (except the esd in the dihedral angle between two l.s. planes)
 are estimated using the full covariance matrix.  The cell esds are taken
 into account individually in the estimation of esds in distances, angles
 and torsion angles; correlations between esds in cell parameters are only
 used when they are defined by crystal symmetry.  An approximate (isotropic)
 treatment of cell esds is used for estimating esds involving l.s. planes.
;
loop_
  _geom_bond_atom_site_label_1
  _geom_bond_atom_site_label_2
  _geom_bond_distance
  _geom_bond_site_symmetry_2
  _geom_bond_publ_flag
 Zn01 O003 1.994(2) 1_655 ?
 Zn01 O005 1.988(2) . ?
 Zn01 N007 2.049(3) 1_545 ?
 Zn01 N009 2.013(3) . ?
 Br02 C00H 1.902(3) . ?
 O003 Zn01 1.994(2) 1_455 ?
 O003 C00B 1.279(3) . ?
 O004 C00B 1.247(4) . ?
 O005 C00L 1.277(3) . ?
 O006 C00L 1.248(4) . ?
 N007 Zn01 2.049(3) 1_565 ?
 N007 C00J 1.346(4) . ?
 N007 C00S 1.361(4) . ?
 N008 H008 0.8800 . ?
 N008 N00A 1.385(4) . ?
 N008 C00N 1.359(4) . ?
 N009 C00C 1.358(4) . ?
 N009 C00O 1.349(4) . ?
 N00A H00A 0.8800 . ?
 N00A C00E 1.358(4) . ?
 C00B C00G 1.506(4) . ?
 C00C H00C 0.9500 . ?
 C00C C00M 1.367(4) . ?
 C00D H00D 0.9500 . ?
 C00D C00G 1.388(4) . ?
 C00D C00I 1.393(4) . ?
 C00E C00M 1.408(4) . ?
 C00E C00P 1.406(4) . ?
 C00F H00F 0.9500 . ?
 C00F C00G 1.393(4) . ?
 C00F C00H 1.388(4) . ?
 C00H C00K 1.393(4) . ?
 C00I C00K 1.391(4) . ?
 C00I C00L 1.506(4) . ?
 C00J H00J 0.9500 . ?
 C00J C00Q 1.379(5) . ?
 C00K H00K 0.9500 . ?
 C00M H00M 0.9500 . ?
 C00N C00Q 1.398(4) . ?
 C00N C00R 1.404(4) . ?
 C00O H00O 0.9500 . ?
 C00O C00P 1.375(4) . ?
 C00P H00P 0.9500 . ?
 C00Q H00Q 0.9500 . ?
 C00R H00R 0.9500 . ?
 C00R C00S 1.378(5) . ?
 C00S H00S 0.9500 . ?

loop_
  _geom_angle_atom_site_label_1
  _geom_angle_atom_site_label_2
  _geom_angle_atom_site_label_3
  _geom_angle
  _geom_angle_site_symmetry_1
  _geom_angle_site_symmetry_3
  _geom_angle_publ_flag
 O003 Zn01 N007 106.73(10) 1_655 1_545 ?
 O003 Zn01 N009 116.51(9) 1_655 . ?
 O005 Zn01 O003 100.68(8) . 1_655 ?
 O005 Zn01 N007 105.07(10) . 1_545 ?
 O005 Zn01 N009 114.52(10) . . ?
 N009 Zn01 N007 112.10(10) . 1_545 ?
 C00B O003 Zn01 109.48(18) . 1_455 ?
 C00L O005 Zn01 110.97(18) . . ?
 C00J N007 Zn01 120.6(2) . 1_565 ?
 C00J N007 C00S 116.0(3) . . ?
 C00S N007 Zn01 123.4(2) . 1_565 ?
 N00A N008 H008 119.6 . . ?
 C00N N008 H008 119.6 . . ?
 C00N N008 N00A 120.8(3) . . ?
 C00C N009 Zn01 121.7(2) . . ?
 C00O N009 Zn01 121.6(2) . . ?
 C00O N009 C00C 116.7(3) . . ?
 N008 N00A H00A 119.8 . . ?
 C00E N00A N008 120.4(3) . . ?
 C00E N00A H00A 119.8 . . ?
 O003 C00B C00G 117.9(3) . . ?
 O004 C00B O003 123.5(3) . . ?
 O004 C00B C00G 118.6(2) . . ?
 N009 C00C H00C 118.1 . . ?
 N009 C00C C00M 123.8(3) . . ?
 C00M C00C H00C 118.1 . . ?
 C00G C00D H00D 119.4 . . ?
 C00G C00D C00I 121.2(3) . . ?
 C00I C00D H00D 119.4 . . ?
 N00A C00E C00M 119.2(3) . . ?
 N00A C00E C00P 123.6(3) . . ?
 C00P C00E C00M 117.1(3) . . ?
 C00G C00F H00F 120.8 . . ?
 C00H C00F H00F 120.8 . . ?
 C00H C00F C00G 118.5(3) . . ?
 C00D C00G C00B 118.3(3) . . ?
 C00D C00G C00F 119.8(3) . . ?
 C00F C00G C00B 121.9(3) . . ?
 C00F C00H Br02 118.9(2) . . ?
 C00F C00H C00K 122.4(3) . . ?
 C00K C00H Br02 118.7(2) . . ?
 C00D C00I C00L 118.6(3) . . ?
 C00K C00I C00D 119.6(3) . . ?
 C00K C00I C00L 121.7(3) . . ?
 N007 C00J H00J 117.7 . . ?
 N007 C00J C00Q 124.6(3) . . ?
 C00Q C00J H00J 117.7 . . ?
 C00H C00K H00K 120.7 . . ?
 C00I C00K C00H 118.6(3) . . ?
 C00I C00K H00K 120.7 . . ?
 O005 C00L C00I 117.1(3) . . ?
 O006 C00L O005 123.9(3) . . ?
 O006 C00L C00I 118.9(2) . . ?
 C00C C00M C00E 119.4(3) . . ?
 C00C C00M H00M 120.3 . . ?
 C00E C00M H00M 120.3 . . ?
 N008 C00N C00Q 123.3(3) . . ?
 N008 C00N C00R 119.0(3) . . ?
 C00Q C00N C00R 117.7(3) . . ?
 N009 C00O H00O 118.2 . . ?
 N009 C00O C00P 123.6(3) . . ?
 C00P C00O H00O 118.2 . . ?
 C00E C00P H00P 120.3 . . ?
 C00O C00P C00E 119.5(3) . . ?
 C00O C00P H00P 120.3 . . ?
 C00J C00Q C00N 118.8(3) . . ?
 C00J C00Q H00Q 120.6 . . ?
 C00N C00Q H00Q 120.6 . . ?
 C00N C00R H00R 120.4 . . ?
 C00S C00R C00N 119.2(3) . . ?
 C00S C00R H00R 120.4 . . ?
 N007 C00S C00R 123.7(3) . . ?
 N007 C00S H00S 118.2 . . ?
 C00R C00S H00S 118.2 . . ?

loop_
  _geom_torsion_atom_site_label_1
  _geom_torsion_atom_site_label_2
  _geom_torsion_atom_site_label_3
  _geom_torsion_atom_site_label_4
  _geom_torsion
  _geom_torsion_site_symmetry_1
  _geom_torsion_site_symmetry_2
  _geom_torsion_site_symmetry_3
  _geom_torsion_site_symmetry_4
  _geom_torsion_publ_flag
 Zn01 O003 C00B O004 -5.6(4) 1_455 . . . ?
 Zn01 O003 C00B C00G 175.2(2) 1_455 . . . ?
 Zn01 O005 C00L O006 -11.3(4) . . . . ?
 Zn01 O005 C00L C00I 165.7(2) . . . . ?
 Zn01 N007 C00J C00Q 179.0(2) 1_565 . . . ?
 Zn01 N007 C00S C00R -179.0(3) 1_565 . . . ?
 Zn01 N009 C00C C00M 178.0(2) . . . . ?
 Zn01 N009 C00O C00P -177.7(2) . . . . ?
 Br02 C00H C00K C00I 176.1(2) . . . . ?
 O003 C00B C00G C00D -162.6(3) . . . . ?
 O003 C00B C00G C00F 20.4(4) . . . . ?
 O004 C00B C00G C00D 18.2(4) . . . . ?
 O004 C00B C00G C00F -158.8(3) . . . . ?
 N007 C00J C00Q C00N 0.1(5) . . . . ?
 N008 N00A C00E C00M 169.2(3) . . . . ?
 N008 N00A C00E C00P -13.1(4) . . . . ?
 N008 C00N C00Q C00J -179.2(3) . . . . ?
 N008 C00N C00R C00S 179.3(3) . . . . ?
 N009 C00C C00M C00E -0.4(5) . . . . ?
 N009 C00O C00P C00E -0.4(5) . . . . ?
 N00A N008 C00N C00Q -8.2(5) . . . . ?
 N00A N008 C00N C00R 172.1(3) . . . . ?
 N00A C00E C00M C00C 178.3(3) . . . . ?
 N00A C00E C00P C00O -177.9(3) . . . . ?
 C00C N009 C00O C00P 0.4(4) . . . . ?
 C00D C00I C00K C00H 0.5(4) . . . . ?
 C00D C00I C00L O005 177.9(3) . . . . ?
 C00D C00I C00L O006 -4.9(4) . . . . ?
 C00F C00H C00K C00I -1.0(5) . . . . ?
 C00G C00D C00I C00K -0.7(4) . . . . ?
 C00G C00D C00I C00L 175.4(3) . . . . ?
 C00G C00F C00H Br02 -175.5(2) . . . . ?
 C00G C00F C00H C00K 1.6(5) . . . . ?
 C00H C00F C00G C00B 175.2(3) . . . . ?
 C00H C00F C00G C00D -1.7(5) . . . . ?
 C00I C00D C00G C00B -175.8(3) . . . . ?
 C00I C00D C00G C00F 1.3(5) . . . . ?
 C00J N007 C00S C00R 0.7(5) . . . . ?
 C00K C00I C00L O005 -6.2(4) . . . . ?
 C00K C00I C00L O006 171.0(3) . . . . ?
 C00L C00I C00K C00H -175.4(3) . . . . ?
 C00M C00E C00P C00O -0.1(4) . . . . ?
 C00N N008 N00A C00E 98.5(4) . . . . ?
 C00N C00R C00S N007 -0.2(6) . . . . ?
 C00O N009 C00C C00M 0.0(4) . . . . ?
 C00P C00E C00M C00C 0.4(4) . . . . ?
 C00Q C00N C00R C00S -0.5(5) . . . . ?
 C00R C00N C00Q C00J 0.5(5) . . . . ?
 C00S N007 C00J C00Q -0.7(5) . . . . ?

_smtbx_masks_special_details       ?
loop_
  _smtbx_masks_void_nr
  _smtbx_masks_void_average_x
  _smtbx_masks_void_average_y
  _smtbx_masks_void_average_z
  _smtbx_masks_void_volume
  _smtbx_masks_void_count_electrons
  _smtbx_masks_void_content
 1 -0.369 0.000 0.500 275.5 48.1 ?
 2 -0.369 0.500 0.000 275.5 48.1 ?

_smtbx_masks_void_probe_radius     1.2
_smtbx_masks_void_truncation_radius  1.2
_shelx_res_file
;
TITL a_a.res in P2(1)/n
REM Old TITL A in P2(1)/n
REM SHELXT solution in P2(1)/n: R1 0.148, Rweak 0.006, Alpha 0.029
REM <I/s> 3.301 for 240 systematic absences, Orientation as input
REM Formula found by SHELXT: C36 N11 O8 Zn2 Br2
CELL 0.71073 10.2111 11.2281 18.9933 90 95.977 90
ZERR 4 0.0004 0.0004 0.0007 0 0.001 0
LATT 1
SYMM 0.5-X,0.5+Y,0.5-Z
SFAC C H Br N O Zn
UNIT 72 52 4 16 16 4

L.S. 4 0 0
PLAN  5
SIZE 0.1 0.1 0.05
TEMP -173.15
CONF
BOND
list 4
MORE -1
BOND $H
ABIN
fmap 2 53
acta
REM <olex2.extras>
REM <HklSrc "%.\\A.hkl">
REM </olex2.extras>

WGHT    0.037100    7.548000
FVAR       0.44601
ZN01  6    0.535985    0.382232    0.413087    11.00000    0.01046    0.01914 =
         0.01534    0.00124    0.00258   -0.00048
BR02  3    0.098098    0.197193    0.675423    11.00000    0.02368    0.05563 =
         0.02090    0.01438    0.00228   -0.00196
O003  5   -0.302800    0.350747    0.479044    11.00000    0.00861    0.02292 =
         0.02057   -0.00027    0.00304    0.00022
O004  5   -0.207882    0.363575    0.378999    11.00000    0.01063    0.03055 =
         0.02009    0.00156    0.00140    0.00094
O005  5    0.398692    0.377801    0.479944    11.00000    0.00756    0.02997 =
         0.01685   -0.00076    0.00115   -0.00019
O006  5    0.262769    0.420682    0.383781    11.00000    0.01125    0.03017 =
         0.01741    0.00224    0.00129   -0.00171
N007  4    0.503354    1.233069    0.351604    11.00000    0.01677    0.02043 =
         0.02009   -0.00153    0.00347   -0.00160
N008  4    0.438880    0.923911    0.230483    11.00000    0.01657    0.01911 =
         0.02451   -0.00223   -0.00291    0.00071
AFIX  43
H008  2    0.361814    0.914943    0.205661    11.00000   -1.20000
AFIX   0
N009  4    0.536233    0.531685    0.354584    11.00000    0.01551    0.01766 =
         0.01410   -0.00029    0.00187   -0.00245
N00A  4    0.533790    0.836187    0.228584    11.00000    0.01977    0.01928 =
         0.02075    0.00226    0.00544    0.00316
AFIX  43
H00A  2    0.596672    0.844476    0.200605    11.00000   -1.20000
AFIX   0
C00B  1   -0.201587    0.353111    0.444638    11.00000    0.00904    0.01557 =
         0.02018   -0.00158    0.00206    0.00049
C00C  1    0.612769    0.542478    0.300597    11.00000    0.01578    0.02241 =
         0.01676   -0.00168    0.00266    0.00165
AFIX  43
H00C  2    0.669106    0.478024    0.291813    11.00000   -1.20000
AFIX   0
C00D  1    0.041762    0.375486    0.453622    11.00000    0.01056    0.01851 =
         0.01560   -0.00142    0.00145   -0.00069
AFIX  43
H00D  2    0.030284    0.410663    0.407905    11.00000   -1.20000
AFIX   0
C00E  1    0.530383    0.737445    0.269647    11.00000    0.01540    0.02036 =
         0.01570   -0.00042   -0.00006   -0.00250
C00F  1   -0.052235    0.291517    0.553515    11.00000    0.01222    0.02480 =
         0.01877   -0.00024    0.00567   -0.00093
AFIX  43
H00F  2   -0.126534    0.269477    0.576810    11.00000   -1.20000
AFIX   0
C00G  1   -0.068111    0.341006    0.485906    11.00000    0.00801    0.01815 =
         0.02012   -0.00411    0.00092   -0.00009
C00H  1    0.074610    0.275135    0.586078    11.00000    0.01789    0.02792 =
         0.01497    0.00347    0.00191    0.00040
C00I  1    0.168559    0.359409    0.487086    11.00000    0.01066    0.01896 =
         0.01739   -0.00406    0.00373   -0.00058
C00J  1    0.590739    1.142902    0.356294    11.00000    0.01888    0.02384 =
         0.02032    0.00144   -0.00228   -0.00143
AFIX  43
H00J  2    0.667977    1.151666    0.388355    11.00000   -1.20000
AFIX   0
C00K  1    0.185766    0.309063    0.554316    11.00000    0.01112    0.02498 =
         0.01730   -0.00228    0.00014   -0.00184
AFIX  43
H00K  2    0.271480    0.298052    0.578060    11.00000   -1.20000
AFIX   0
C00L  1    0.283847    0.389948    0.447073    11.00000    0.01213    0.01782 =
         0.01751   -0.00238    0.00343   -0.00064
C00M  1    0.613408    0.640756    0.258165    11.00000    0.01958    0.02331 =
         0.01729    0.00048    0.00346    0.00055
AFIX  43
H00M  2    0.669362    0.643812    0.221255    11.00000   -1.20000
AFIX   0
C00N  1    0.463295    1.023685    0.270211    11.00000    0.01591    0.02159 =
         0.02151    0.00021    0.00227   -0.00049
C00O  1    0.457387    0.624730    0.365748    11.00000    0.01443    0.02235 =
         0.01659   -0.00220    0.00410   -0.00287
AFIX  43
H00O  2    0.403360    0.619434    0.403435    11.00000   -1.20000
AFIX   0
C00P  1    0.450977    0.726814    0.325539    11.00000    0.01606    0.02011 =
         0.01961   -0.00294    0.00381    0.00123
AFIX  43
H00P  2    0.393363    0.789665    0.335439    11.00000   -1.20000
AFIX   0
C00Q  1    0.576023    1.038697    0.317826    11.00000    0.01636    0.02059 =
         0.02311    0.00006    0.00005    0.00095
AFIX  43
H00Q  2    0.641316    0.978213    0.323584    11.00000   -1.20000
AFIX   0
C00R  1    0.371176    1.116930    0.263842    11.00000    0.01884    0.02703 =
         0.03201   -0.00579   -0.00497    0.00385
AFIX  43
H00R  2    0.293554    1.110582    0.231836    11.00000   -1.20000
AFIX   0
C00S  1    0.394714    1.217766    0.304575    11.00000    0.01888    0.02715 =
         0.03230   -0.00339   -0.00083    0.00507
AFIX  43
H00S  2    0.331529    1.280105    0.299535    11.00000   -1.20000
AFIX   0
HKLF 4

REM  a_a.res in P2(1)/n
REM R1 =  0.0393 for    4465 Fo > 4sig(Fo)  and  0.0439 for all    4979 data
REM    253 parameters refined using      0 restraints

END

WGHT      0.0371      7.5423

REM Highest difference peak  1.877,  deepest hole -1.133,  1-sigma level  0.104
Q1    1   0.3408  0.8254  0.3529  11.00000  0.05    1.88
Q2    1   0.0535  0.2580  0.6830  11.00000  0.05    1.55
Q3    1   0.6594  0.6221  0.1819  11.00000  0.05    0.96
Q4    1   0.2136  1.0620  0.2648  11.00000  0.05    0.93
Q5    1   0.3921  1.1868  0.3440  11.00000  0.05    0.58
;
_shelx_res_checksum                28677
_shelx_hkl_file
;
   3   0   0   15.60    2.40
   3   0   0   16.90    2.80
   3   0   0   14.20    2.70
   3   0   0   18.10    3.10
  -3   0   0   15.00    2.60
  -3   0   0   13.20    2.80
  -4   0   0    9.60    3.00
  -4   0   0   13.40    3.00
   4   0   0   11.70    3.30
   4   0   0   10.20    2.80
   4   0   0    8.60    2.90
   5   0   0   18.00    3.70
   5   0   0   14.30    3.70
  -5   0   0   11.90    3.50
   5   0   0   14.40    4.10
   5   0   0   12.30    3.10
  -5   0   0    9.00    3.40
   6   0   0 1485.25   31.70
   6   0   0 1467.25   32.20
  -6   0   0 1532.45   32.50
   6   0   0 1511.35   32.10
   6   0   0 1494.85   32.80
  -6   0   0 1521.15   32.00
   7   0   0    9.50    4.80
  -7   0   0    5.50    4.40
   7   0   0    0.60    4.40
   7   0   0    4.00    3.90
  -7   0   0    4.40    4.30
   8   0   0  371.46   13.70
   8   0   0  331.97   12.40
  -8   0   0  356.66   12.90
   9   0   0    4.30    5.80
   9   0   0   -0.40    6.10
  10   0   0  119.59   10.60
  10   0   0  137.99   10.80
 -10   0   0  121.59    4.00
 -10   0   0  129.29    3.90
 -11   0   0   35.80    3.30
  11   0   0   38.80    8.50
  12   0   0  534.35   19.30
 -12   0   0  505.85   11.40
 -12   0   0  521.55   11.40
  12   0   0  549.74   21.00
  13   0   0    0.90    8.50
  13   0   0   14.90   10.30
  -1   1   0    1.40    0.50
  -1   1   0    0.90    0.70
  -1   1   0    1.10    0.40
   2  -1   0 2422.66   46.90
   2  -1   0 2410.46   47.50
  -2  -1   0 2454.25   47.60
   2  -1   0 2472.85   47.10
  -2  -1   0 2294.07   46.80
  -2  -1   0 2468.95   46.60
   2   1   0 2435.96   47.70
   2   1   0 2410.86   46.40
   2   1   0 2451.95   47.40
  -2   1   0 2451.75   47.00
   2   1   0 2371.56   46.40
   2   1   0 2404.56   47.60
  -2   1   0 2452.55   47.10
  -3  -1   0   94.69    2.70
  -3  -1   0   90.29    4.40
  -3  -1   0   88.99    2.70
   3  -1   0   92.99    4.10
   3  -1   0   94.99    4.90
   3  -1   0   87.79    3.80
  -3  -1   0   93.99    4.70
  -3   1   0   87.49    4.00
   3   1   0   91.49    5.50
   3   1   0   87.99    4.20
   3   1   0  105.99    4.70
   3   1   0   91.59    4.60
  -4  -1   0 2149.78   41.40
  -4  -1   0 2137.59   43.60
   4  -1   0 2154.88   42.90
   4  -1   0 2141.59   42.80
   4  -1   0 2149.88   43.20
  -4  -1   0 2113.79   43.40
  -4  -1   0 2097.09   41.40
   4   1   0 2157.78   43.50
  -4   1   0 2180.18   43.00
  -4   1   0 2147.49   42.90
   4   1   0 2160.88   44.00
   4   1   0 2186.68   43.20
   4   1   0 2151.18   43.60
   5  -1   0   31.80    3.70
   5  -1   0   36.20    3.70
   5  -1   0   35.50    4.00
   5  -1   0   42.00    3.60
  -5  -1   0   33.30    4.30
  -5  -1   0   37.20    2.00
  -5  -1   0   37.40    2.10
   5   1   0   41.60    4.10
   5   1   0   31.80    4.00
  -5   1   0   36.00    3.70
   5   1   0   39.60    5.20
  -5   1   0   36.00    3.80
   5   1   0   39.60    5.10
   6  -1   0  134.79    9.20
   6  -1   0  146.49    7.40
  -6  -1   0  144.79    8.10
   6  -1   0  149.88    6.90
  -6  -1   0  141.39    3.80
  -6  -1   0  147.99    3.80
  -6   1   0  140.79    6.70
   6   1   0  143.39    8.60
   6   1   0  132.39    7.60
   6   1   0  140.69    7.10
   6   1   0  142.59    6.90
  -6   1   0  140.79    7.10
   7  -1   0   37.60    5.10
  -7  -1   0   35.70    5.50
   7  -1   0   37.00    4.80
   7  -1   0   31.30    4.90
   7  -1   0   38.60    4.10
  -7  -1   0   36.90    2.60
  -7   1   0   29.90    4.60
  -7   1   0   29.10    4.70
   7   1   0   35.10    5.90
   7   1   0   37.30    6.60
  -8  -1   0   11.70    2.10
   8  -1   0   15.50    5.80
  -8  -1   0   14.90    5.60
   8  -1   0   10.00    5.60
  -8  -1   0   14.00    2.10
   8   1   0   16.00    5.90
  -8   1   0   15.70    5.40
   8   1   0   11.00    6.00
   9  -1   0  181.08   10.00
   9  -1   0  197.48   11.10
  -9  -1   0  176.38    5.60
   9   1   0  187.98   11.30
  -9   1   0  173.28    9.60
   9   1   0  174.28   12.60
  10  -1   0   85.49    8.40
  10  -1   0   81.19    9.00
 -10  -1   0   76.49    4.30
  10   1   0   59.49    9.00
  10   1   0   81.99    9.20
 -11  -1   0   72.49    4.80
 -11  -1   0   65.89    4.60
  11  -1   0   68.19    9.50
  11  -1   0   74.89    8.90
  11   1   0   59.69    8.90
  11   1   0   59.99   10.70
 -12  -1   0  282.47    7.90
  12  -1   0  251.87   15.40
  12  -1   0  281.87   17.30
 -12  -1   0  265.67    8.00
  12   1   0  283.17   15.70
  12   1   0  253.17   15.70
  13  -1   0  215.08   15.80
 -13  -1   0  205.48    7.10
  13  -1   0  210.38   14.30
  13   1   0  196.68   16.40
  13   1   0  238.98   17.90
   0  -2   0 1500.95   29.10
   0  -2   0 1445.66   28.50
   0  -2   0 1473.85   28.70
   0  -2   0 1482.35   29.10
   0   2   0 1461.65   28.60
   0   2   0 1449.35   29.20
   0   2   0 1469.25   29.10
   0   2   0 1459.55   29.10
   0   2   0 1445.46   28.50
  -1  -2   0  259.07    6.40
  -1  -2   0  265.97    6.50
   1  -2   0  256.97    6.40
   1  -2   0  260.77    6.20
  -1  -2   0  272.17    6.60
  -1  -2   0  254.17    6.80
   1  -2   0  256.27    6.40
   1   2   0  254.97    6.30
   1   2   0  254.47    6.90
  -1   2   0  258.07    6.40
  -1   2   0  277.87    6.50
   1   2   0  261.17    6.70
   1   2   0  260.67    6.60
   1   2   0  261.77    6.60
   2  -2   0  572.84   11.60
  -2  -2   0  589.14   13.20
   2  -2   0  580.14   11.80
  -2  -2   0  563.84   13.00
   2  -2   0  574.64   11.70
  -2  -2   0  578.64   12.30
   2  -2   0  578.94   11.80
   2  -2   0  573.54   12.20
   2   2   0  567.84   13.30
   2   2   0  578.14   13.30
  -2   2   0  584.24   12.10
  -2   2   0  577.24   11.60
   2   2   0  572.34   12.20
   2   2   0  573.74   13.00
  -2   2   0  574.14   12.30
   2   2   0  572.54   12.20
  -2   2   0  586.54   12.10
   3  -2   0 1552.24   30.70
  -3  -2   0 1566.84   30.40
  -3  -2   0 1531.05   30.40
   3  -2   0 1546.45   30.40
  -3  -2   0 1525.45   31.60
   3   2   0 1503.35   31.60
  -3   2   0 1508.25   31.40
  -3   2   0 1532.85   30.30
  -3   2   0 1573.34   30.00
   3   2   0 1511.55   31.90
  -3   2   0 1542.45   30.00
   3   2   0 1476.15   30.20
   3   2   0 1520.75   32.60
   3   2   0 1540.75   30.00
  -4  -2   0  501.45   10.90
   4  -2   0  490.85   11.40
  -4  -2   0  484.95   10.90
   4  -2   0  502.35   11.50
   4  -2   0  510.45   11.60
  -4  -2   0  503.25   12.80
  -4  -2   0  480.15   12.50
  -4   2   0  493.95   11.70
   4   2   0  481.15   12.30
  -4   2   0  496.15   10.30
   4   2   0  467.35   12.60
   4   2   0  508.25   13.30
  -4   2   0  499.25   10.30
  -4   2   0  497.65   11.40
   4   2   0  531.65   12.90
  -5  -2   0 1425.76   30.80
   5  -2   0 1422.66   29.90
   5  -2   0 1427.86   29.60
  -5  -2   0 1449.76   28.60
  -5  -2   0 1428.26   31.00
  -5  -2   0 1413.06   28.60
   5   2   0 1422.96   30.90
   5   2   0 1444.06   30.90
  -5   2   0 1423.26   27.80
  -5   2   0 1422.26   29.70
   5   2   0 1457.15   30.60
  -5   2   0 1426.26   29.70
   5   2   0 1439.26   31.50
  -5   2   0 1413.66   27.80
  -6  -2   0  261.87   10.00
   6  -2   0  267.27    8.30
   6  -2   0  253.57    8.80
   6  -2   0  275.77    8.50
  -6  -2   0  261.77    7.00
  -6  -2   0  256.57    9.20
  -6  -2   0  264.17    7.00
   6   2   0  277.97    9.90
  -6   2   0  270.57    8.70
   6   2   0  279.07   10.70
  -6   2   0  272.87    8.70
  -6   2   0  265.97    5.90
  -6   2   0  258.17    5.80
   6   2   0  270.07   10.40
  -7  -2   0  952.30   20.00
   7  -2   0  954.00   22.40
   7  -2   0  932.51   21.80
   7  -2   0  936.21   22.40
  -7  -2   0  979.60   23.70
  -7  -2   0  960.20   19.90
   7  -2   0  958.90   21.90
  -7   2   0  979.50   22.10
   7   2   0  965.00   24.20
  -7   2   0  948.01   22.10
   7   2   0  973.50   23.70
  -8  -2   0   40.40    3.30
   8  -2   0   46.90    7.00
  -8  -2   0   48.60    4.40
  -8  -2   0   50.99    6.90
  -8   2   0   49.60    5.80
   8   2   0   39.00    7.40
   8   2   0   54.59    7.40
   9  -2   0  119.39    9.10
   9  -2   0  115.59    9.50
  -9  -2   0  119.59    5.60
  -9  -2   0  114.79    5.30
  -9   2   0  111.69    3.80
   9   2   0  113.49   10.70
   9   2   0   97.09    9.40
  -9   2   0  108.99    3.70
  -9   2   0  101.19    8.90
  10  -2   0  440.16   15.70
 -10  -2   0  457.65   11.30
  10  -2   0  432.46   15.70
 -10   2   0  428.86    9.70
 -10   2   0  431.36   15.00
  10   2   0  442.36   17.00
  10   2   0  475.35   18.00
 -10   2   0  460.15    9.80
  11  -2   0  514.05   18.10
  11  -2   0  498.55   17.90
 -11  -2   0  511.95   12.80
 -11  -2   0  526.95   13.10
  11   2   0  537.75   21.20
  11   2   0  519.35   20.10
 -11   2   0  545.05   11.70
 -11   2   0  533.55   11.30
 -12  -2   0   65.69    6.10
  12  -2   0   64.59   11.10
  12   2   0   63.79   10.70
  12   2   0   76.79   12.60
 -13  -2   0   -1.40    4.10
  13  -2   0    7.30    8.20
  13  -2   0   15.20    8.80
  13   2   0    1.40    9.20
  13   2   0   16.20   10.40
   0  -3   0    2.90    2.60
   0  -3   0   -1.60    2.70
   0  -3   0   -3.00    1.60
   0   3   0   -0.80    2.60
   0   3   0    0.90    1.80
   0   3   0    3.50    2.80
   0   3   0    1.50    1.70
  -1  -3   0  463.45   11.40
  -1  -3   0  474.05   11.00
  -1  -3   0  474.15   11.10
   1  -3   0  463.45   10.80
   1  -3   0  470.55   11.00
   1  -3   0  477.85   10.90
  -1   3   0  458.75   10.90
   1   3   0  470.15   11.40
   1   3   0  442.66   11.80
   1   3   0  469.15   10.80
  -1   3   0  474.45    9.40
   1   3   0  471.95   10.90
   1   3   0  491.75   11.20
  -1   3   0  466.35    9.30
  -1   3   0  470.25   11.10
   2  -3   0  376.06    8.70
  -2  -3   0  378.56    9.40
  -2  -3   0  374.76    9.30
  -2  -3   0  382.56    9.70
  -2  -3   0  353.86   10.70
   2  -3   0  378.16    9.00
   2   3   0  374.56    9.90
   2   3   0  376.16    9.30
   2   3   0  379.26    9.30
  -2   3   0  390.96    9.20
  -2   3   0  350.96    9.80
   2   3   0  368.86   10.00
   2   3   0  372.86    9.60
   3  -3   0  269.17    6.10
   3  -3   0  279.87    6.20
   3  -3   0  264.17    6.30
   3  -3   0  270.27    7.20
  -3  -3   0  282.97    8.40
  -3  -3   0  268.57    7.40
   3  -3   0  259.97    6.20
  -3  -3   0  269.77    8.40
   3   3   0  273.97    7.10
   3   3   0  263.87    8.60
  -3   3   0  266.17    6.10
   3   3   0  258.17    8.70
  -3   3   0  264.57    7.10
   3   3   0  259.97    7.00
  -3   3   0  257.77    7.40
   3   3   0  281.27    8.70
  -4  -3   0  694.93   15.30
  -4  -3   0  671.33   16.70
   4  -3   0  707.63   15.50
   4  -3   0  694.23   14.90
   4  -3   0  685.33   14.60
  -4  -3   0  703.13   15.40
   4   3   0  712.53   17.00
  -4   3   0  700.23   14.90
   4   3   0  693.43   16.90
   4   3   0  661.93   17.10
  -4   3   0  688.13   14.80
  -4   3   0  686.53   14.70
  -4   3   0  679.03   15.40
   4   3   0  696.83   14.40
  -5  -3   0  737.83   16.30
   5  -3   0  736.33   16.70
   5  -3   0  738.23   16.10
  -5  -3   0  751.02   18.10
  -5  -3   0  726.73   18.30
   5  -3   0  738.23   16.40
  -5  -3   0  732.63   16.30
  -5   3   0  753.22   15.70
   5   3   0  736.73   18.30
   5   3   0  721.63   18.80
  -5   3   0  744.93   15.60
  -5   3   0  737.53   16.20
  -5   3   0  741.93   16.80
   5   3   0  755.82   18.10
   5   3   0  743.13   18.40
   6  -3   0 1473.25   31.20
   6  -3   0 1511.95   30.80
   6  -3   0 1486.85   31.30
  -6  -3   0 1483.05   33.10
  -6  -3   0 1480.85   30.40
  -6  -3   0 1480.15   30.50
  -6   3   0 1486.95   31.40
   6   3   0 1468.35   33.60
  -7  -3   0   48.50    3.80
  -7  -3   0   49.80    3.90
   7  -3   0   43.00    4.40
   7  -3   0   43.60    4.90
  -7  -3   0   50.59    6.40
  -7   3   0   46.40    3.70
   7   3   0   44.20    6.20
  -7   3   0   43.70    5.00
   7   3   0   50.09    7.20
   8  -3   0 2010.00   42.40
  -8  -3   0 2010.00   44.40
   8  -3   0 1898.61   41.60
  -8  -3   0 2006.20   40.50
   8  -3   0 1968.10   44.40
  -8  -3   0 2015.60   40.60
  -8   3   0 1987.00   42.20
  -8   3   0 2045.10   39.60
   8   3   0 1978.80   45.10
   8   3   0 2024.50   44.50
  -8   3   0 2011.60   39.50
   9  -3   0  132.69    9.80
  -9  -3   0  133.69    6.40
   9  -3   0  131.59    8.80
  -9   3   0  136.09    5.30
   9   3   0  140.19   10.60
  -9   3   0  134.59    5.30
  -9   3   0  133.59    9.00
   9   3   0  137.99   12.20
 -10  -3   0   46.70    4.20
  10  -3   0   54.29    7.40
  10  -3   0   39.70    7.10
 -10   3   0   39.50    6.40
  10   3   0   42.70    9.70
  10   3   0   62.89    9.60
 -10   3   0   40.30    3.30
 -10   3   0   35.70    3.40
 -11  -3   0   10.50    4.30
  11  -3   0    5.10    6.50
  11  -3   0   11.20    7.00
  11   3   0   13.30    8.10
 -11   3   0    5.70    6.10
 -11   3   0    3.70    3.10
  11   3   0    7.10    9.20
 -11   3   0   10.10    2.90
  12  -3   0   16.00    7.50
  12  -3   0   13.60    7.50
 -12  -3   0   10.10    4.60
 -12   3   0    9.90    3.20
  12   3   0    8.80    9.80
  12   3   0   -1.80   11.10
 -12   3   0   10.00    2.80
   0  -4   0 4995.10   95.89
   0  -4   0 4943.61   95.99
   0   4   0 4863.51   96.09
   0   4   0 4816.52   94.79
   0   4   0 4989.50   95.89
   0   4   0 4899.41   94.99
   0   4   0 4932.91   95.89
   1  -4   0 2137.99   42.60
  -1  -4   0 2118.29   43.20
  -1  -4   0 2121.79   42.80
  -1  -4   0 2134.69   42.90
  -1  -4   0 2129.69   42.40
   1  -4   0 2116.59   42.70
  -1   4   0 2120.89   41.10
   1   4   0 2118.89   42.50
  -1   4   0 2102.89   41.10
  -1   4   0 2133.19   42.90
  -1   4   0 2080.79   42.70
   1   4   0 2157.98   42.90
   1   4   0 2083.69   43.20
  -1   4   0 2160.98   42.80
   1   4   0 2164.48   42.40
   1   4   0 2098.59   42.70
  -2  -4   0   61.79    4.80
   2  -4   0   58.89    3.90
  -2  -4   0   63.29    4.40
  -2  -4   0   65.69    4.50
   2  -4   0   66.29    4.30
  -2  -4   0   64.69    5.00
   2  -4   0   67.79    4.30
   2   4   0   61.39    4.80
  -2   4   0   55.39    4.40
   2   4   0   72.29    4.60
   2   4   0   54.99    5.40
  -2   4   0   64.59    4.80
   2   4   0   64.79    4.60
  -2   4   0   61.39    4.80
   2   4   0   71.99    5.00
  -3  -4   0 1996.90   40.40
  -3  -4   0 2001.40   41.00
   3  -4   0 1975.30   39.90
  -3  -4   0 1997.60   40.30
  -3   4   0 1984.60   40.00
   3   4   0 1968.40   41.30
   3   4   0 2005.20   40.00
   3   4   0 1970.40   41.40
   3   4   0 1973.40   40.80
  -3   4   0 1973.30   40.00
  -4  -4   0  352.26   10.60
  -4  -4   0  336.67   10.50
   4  -4   0  335.07    7.70
   4  -4   0  327.27    7.50
  -4  -4   0  326.07    9.40
   4  -4   0  332.77    7.50
   4  -4   0  341.97    9.20
   4  -4   0  345.67    7.70
   4   4   0  346.47   11.00
   4   4   0  346.07   10.50
  -4   4   0  331.57    9.10
   4   4   0  328.57    8.70
   4   4   0  341.97   10.90
   4   4   0  350.06   11.20
  -4   4   0  329.87    9.10
  -5  -4   0  568.34   13.40
   5  -4   0  550.84   13.40
  -5  -4   0  539.05   14.50
   5  -4   0  550.54   13.10
  -5  -4   0  543.75   16.50
   5  -4   0  559.64   12.10
   5   4   0  531.95   12.90
   5   4   0  542.05   17.60
  -5   4   0  538.15   13.00
  -5   4   0  544.35   13.40
   5   4   0  558.24   16.00
  -6  -4   0   30.90    5.60
   6  -4   0   32.70    3.20
   6  -4   0   28.40    3.50
  -6  -4   0   29.20    3.80
  -6  -4   0   26.60    3.70
   6   4   0   30.70    5.90
  -6   4   0   22.90    3.20
  -6   4   0   22.70    3.30
  -6   4   0   28.60    4.10
   6   4   0   15.90    6.00
   7  -4   0  813.62   19.30
   7  -4   0  838.82   19.30
  -7  -4   0  860.91   19.10
  -7  -4   0  836.62   19.20
   7  -4   0  817.02   18.70
  -7  -4   0  841.72   22.10
   7   4   0  836.12   22.90
  -7   4   0  826.02   18.30
   7   4   0  812.22   22.00
  -7   4   0  849.61   19.90
  -7   4   0  832.42   18.30
  -8  -4   0  123.89   11.20
   8  -4   0  149.39    8.10
  -8  -4   0  129.69    7.20
   8  -4   0  142.89    7.10
  -8  -4   0  149.99    7.10
  -8   4   0  147.59    6.30
   8   4   0  135.39   10.50
  -8   4   0  140.49    8.50
  -8   4   0  150.18    6.20
   8   4   0  161.18   13.10
   9  -4   0  244.18   11.10
   9  -4   0  241.68   10.20
  -9  -4   0  226.98    8.40
   9   4   0  227.88   15.50
  -9   4   0  220.98    7.90
  -9   4   0  239.28    7.80
   9   4   0  244.18   14.20
  -9   4   0  242.18   10.70
  10  -4   0   78.69    8.10
  10  -4   0   71.69    7.40
 -10   4   0   90.29    6.00
  10   4   0   87.49   12.00
 -10   4   0   75.49    7.20
 -10   4   0   75.39    5.60
  10   4   0   84.19    9.80
  11  -4   0   30.80    6.90
  11  -4   0   36.70    7.50
 -11  -4   0   26.50    5.10
  11   4   0   46.20   10.60
 -11   4   0   41.00    6.90
 -11   4   0   37.60    4.40
  11   4   0   35.50   11.60
 -12  -4   0  456.65   13.90
  12  -4   0  432.26   16.80
  12  -4   0  436.96   16.40
  12   4   0  437.76   19.30
  12   4   0  531.45   22.00
 -12   4   0  422.76   11.80
   0  -5   0   -3.10    3.20
   0  -5   0    0.20    3.80
   0   5   0    0.30    2.30
   0   5   0    6.30    3.70
   0   5   0   -0.80    2.80
   0   5   0    3.40    3.40
   0   5   0    4.40    3.90
   1  -5   0  201.78    7.40
  -1  -5   0  203.58    6.70
  -1  -5   0  200.88    7.50
   1  -5   0  206.98    7.10
   1  -5   0  211.38    7.00
  -1  -5   0  217.88    7.80
   1   5   0  195.38    8.00
   1   5   0  198.28    7.00
   1   5   0  202.08    6.70
  -1   5   0  199.18    5.20
  -1   5   0  198.28    5.40
   1   5   0  192.28    8.80
  -1   5   0  209.88    8.10
  -1   5   0  207.08    7.80
   1   5   0  191.08    7.30
  -1   5   0  203.18    8.00
  -2  -5   0   66.29    5.60
  -2  -5   0   67.89    5.60
   2  -5   0   65.79    4.70
   2  -5   0   59.49    4.90
  -2  -5   0   67.79    4.80
   2  -5   0   60.79    4.70
  -2  -5   0   66.59    5.30
  -2   5   0   62.89    5.80
  -2   5   0   65.89    5.40
   2   5   0   58.99    5.30
   2   5   0   63.09    5.50
  -2   5   0   74.99    5.50
   2   5   0   67.79    5.40
   2   5   0   63.19    5.80
   2   5   0   50.19    5.20
   3  -5   0  977.70   21.80
  -3  -5   0 1003.60   22.20
   3  -5   0 1004.80   21.30
  -3  -5   0 1018.90   22.50
   3  -5   0  974.60   21.30
  -3  -5   0  957.90   23.10
  -3  -5   0 1001.40   22.60
  -3   5   0 1007.30   22.10
   3   5   0  993.70   22.00
   3   5   0 1003.30   22.50
   3   5   0  982.30   22.10
   3   5   0 1010.00   23.50
  -3   5   0 1032.40   22.00
   3   5   0 1010.80   23.10
  -4  -5   0   76.29    5.90
   4  -5   0   70.29    4.10
  -4  -5   0   68.19    5.50
   4  -5   0   63.99    4.80
  -4  -5   0   61.49    6.00
  -4   5   0   65.59    5.70
  -4   5   0   67.09    5.10
  -4   5   0   70.99    5.10
   4   5   0   66.99    5.30
   4   5   0   75.29    6.70
   4   5   0   75.59    7.20
  -5  -5   0 1440.06   32.60
  -5  -5   0 1474.55   31.40
   5  -5   0 1482.15   28.70
   5  -5   0 1438.36   28.80
   5  -5   0 1428.36   30.70
   5   5   0 1485.05   33.40
   5   5   0 1456.35   33.10
  -5   5   0 1467.55   30.70
   5   5   0 1486.25   30.20
  -5   5   0 1423.96   30.70
  -5   5   0 1474.25   30.90
  -6  -5   0  158.78    7.40
  -6  -5   0  158.98    9.20
  -6  -5   0  165.58    7.50
   6  -5   0  159.78    7.20
   6  -5   0  174.08    5.40
   6  -5   0  166.68    5.70
  -6   5   0  157.58    7.10
   6   5   0  172.78   10.50
  -6   5   0  173.48    7.60
  -6   5   0  164.18    7.10
   6   5   0  156.78    5.70
   6   5   0  173.18   10.00
   7  -5   0   26.40    3.70
  -7  -5   0   22.80    4.20
  -7  -5   0   19.70    6.20
  -7  -5   0   22.00    4.40
   7  -5   0   13.70    3.60
   7  -5   0   29.70    4.30
   7   5   0   15.50    7.30
  -7   5   0   33.40    4.00
   7   5   0   15.30    6.70
  -7   5   0   21.00    4.20
  -7   5   0   25.00    4.70
   8  -5   0  506.55   12.90
  -8  -5   0  484.75   13.80
   8  -5   0  537.05   13.70
  -8   5   0  543.35   13.50
  -8   5   0  499.05   13.50
   8   5   0  515.55   17.80
   8   5   0  522.75   18.80
   9  -5   0  232.98    9.50
   9  -5   0  207.78    8.30
  -9   5   0  252.17    8.60
   9   5   0  231.58   13.50
  -9   5   0  211.28    9.80
   9   5   0  227.68   14.50
  10  -5   0  157.58   10.60
 -10  -5   0  152.58    9.20
 -10   5   0  136.89    9.50
  10   5   0  135.29   12.70
 -10   5   0  143.09    7.90
  10   5   0  147.89   12.90
  11  -5   0  400.36   15.40
  11  -5   0  392.36   14.10
 -11  -5   0  408.66   13.70
 -11   5   0  383.46   12.00
  11   5   0  392.46   20.00
  11   5   0  419.66   19.70
  12   5   0  106.69   12.30
   0  -6   0   74.79    6.30
   0  -6   0   72.79    6.30
   0  -6   0   85.79    6.20
   0   6   0   80.49    6.60
   0   6   0   80.09    4.60
   0   6   0   87.09    9.00
   0   6   0   76.89    4.90
   0   6   0   76.89    6.00
   1  -6   0    5.90    3.40
  -1  -6   0    3.00    3.90
   1  -6   0    3.70    3.30
  -1  -6   0    1.80    4.20
   1  -6   0    3.90    3.60
   1   6   0    1.20    3.70
   1   6   0    5.30    3.00
   1   6   0   -0.30    3.40
  -1   6   0    2.80    4.40
  -1   6   0    1.10    1.90
  -1   6   0    1.70    2.20
  -1   6   0   -0.20    4.20
  -1   6   0    5.10    3.60
   1   6   0    0.60    4.70
   1   6   0    5.00    4.00
  -2  -6   0  122.89    7.00
  -2  -6   0  114.09    7.30
   2  -6   0  130.19    6.30
   2  -6   0  123.39    6.10
   2  -6   0  117.79    5.90
  -2   6   0  113.49    7.10
   2   6   0  119.09    7.40
   2   6   0  131.99    7.80
  -2   6   0  130.29    7.60
   2   6   0  127.09    6.50
  -2   6   0  128.49    7.10
   2   6   0  125.69    8.60
   2   6   0  125.09    7.40
  -3  -6   0  188.28    7.90
   3  -6   0  196.38    7.30
   3  -6   0  183.98    7.40
  -3  -6   0  204.58    7.80
  -3  -6   0  182.98    7.90
   3   6   0  187.98    8.20
  -3   6   0  181.08    7.90
   3   6   0  192.08    8.70
   3   6   0  188.78    7.80
  -3   6   0  191.28    8.30
  -3   6   0  198.78    8.10
   3   6   0  201.18   10.70
  -4  -6   0  399.66   11.90
   4  -6   0  400.36   10.50
  -4   6   0  396.36   11.70
   4   6   0  397.36   11.50
   4   6   0  397.86   13.50
  -4   6   0  403.46   12.00
  -5  -6   0  732.33   18.20
   5  -6   0  714.03   17.60
  -5  -6   0  723.93   18.40
   5  -6   0  734.03   15.90
  -5  -6   0  728.33   19.40
   5   6   0  739.93   20.30
  -5   6   0  740.03   17.70
  -5   6   0  744.63   17.80
   5   6   0  758.52   20.80
  -5   6   0  729.63   18.00
   5   6   0  750.52   17.40
   6  -6   0    7.40    3.80
  -6  -6   0    8.40    6.00
  -6  -6   0    1.90    4.30
  -6   6   0    8.70    4.20
   6   6   0    0.90    3.30
   6   6   0   -2.90    6.90
  -6   6   0    9.60    4.50
  -6   6   0   13.60    4.10
   6   6   0    8.00    7.30
  -7  -6   0 2206.28   46.30
   7  -6   0 2162.18   43.30
  -7   6   0 2235.68   45.70
  -7   6   0 2166.28   45.70
   7   6   0 2250.57   49.90
   7   6   0 2186.38   49.40
  -7   6   0 2231.98   46.00
   8  -6   0   65.49    5.20
   8  -6   0   64.79    4.60
   8   6   0   43.60    9.50
  -8   6   0   61.69    5.90
   8   6   0   64.99    9.10
  -8   6   0   71.69    6.50
  -9  -6   0  598.04   16.90
   9  -6   0  597.34   14.70
   9  -6   0  529.05   13.90
  -9   6   0  615.84   16.80
  -9   6   0  591.44   16.00
   9   6   0  607.04   22.80
   9   6   0  560.34   20.40
  10  -6   0  208.78   11.70
 -10  -6   0  191.88   10.60
  10  -6   0  197.48    8.90
  10   6   0  206.98   16.00
 -10   6   0  212.38    9.80
  10   6   0  180.38   16.00
 -10   6   0  196.98    9.80
 -11  -6   0   32.90    6.50
 -11   6   0   21.80    5.70
  11   6   0   26.40   10.10
  11   6   0   31.50   11.70
  12  -6   0   -4.90    7.00
 -12  -6   0   12.30    6.30
 -12   6   0    0.20    1.90
  12   6   0   25.60   12.40
 -12   6   0    4.80    5.90
   0  -7   0   -2.50    3.80
   0  -7   0    2.90    4.30
   0  -7   0   -0.50    3.40
   0   7   0    2.40    3.10
   0   7   0    2.10    4.40
   0   7   0   -0.60    5.00
   0   7   0    1.30    2.90
   0   7   0    1.40    4.60
  -1  -7   0   10.50    3.90
   1  -7   0    8.30    3.60
  -1  -7   0   -0.40    4.30
   1  -7   0    6.90    4.60
   1  -7   0    3.20    3.40
   1   7   0    2.40    3.40
   1   7   0    7.60    4.40
  -1   7   0    8.50    5.00
   1   7   0    2.20    3.80
  -1   7   0    1.40    4.40
   1   7   0    1.20    5.30
  -1   7   0    1.60    5.10
  -1   7   0    2.70    2.20
   1   7   0    0.50    4.40
   2  -7   0   18.20    4.20
  -2  -7   0   22.20    4.70
   2  -7   0   26.30    3.90
  -2   7   0   21.30    4.80
  -2   7   0   18.80    5.30
   2   7   0   22.40    4.40
  -2   7   0   17.50    5.00
   2   7   0   19.10    5.80
   2   7   0   24.20    5.00
   2   7   0   21.00    5.60
  -3  -7   0  309.57   10.90
   3  -7   0  295.27   10.00
   3  -7   0  310.57   10.00
   3   7   0  305.27   12.20
   3   7   0  307.77   11.00
  -3   7   0  321.97   11.00
  -3   7   0  287.97   11.10
   3   7   0  317.77   11.40
   4  -7   0  951.30   22.50
  -4  -7   0  976.60   23.30
   4  -7   0  979.50   21.90
  -4   7   0 1002.30   23.30
   4   7   0  988.60   25.50
   4   7   0 1012.00   24.60
  -4   7   0  951.90   23.00
   4   7   0  968.60   22.90
  -4   7   0  982.60   23.40
  -5  -7   0  104.89    8.70
   5  -7   0  107.39    5.70
   5  -7   0   99.69    7.10
   5   7   0  118.19   10.00
  -5   7   0  125.19    7.90
   5   7   0  122.59   10.00
   5   7   0  104.59    9.50
  -5   7   0  110.69    8.70
  -6  -7   0 1296.07   29.60
   6   7   0 1291.27   32.70
  -6   7   0 1319.27   29.60
   6   7   0 1266.47   32.10
  -6   7   0 1319.77   29.10
  -6   7   0 1318.77   29.20
   6   7   0 1271.97   29.20
   7   7   0   18.60    8.80
  -7   7   0   17.90    5.70
   7   7   0   27.70    9.30
   7   7   0   25.40    3.70
  -8  -7   0 1634.64   37.00
  -8   7   0 1635.94   36.30
  -8   7   0 1671.63   36.30
   8   7   0 1646.84   40.80
   8   7   0 1673.73   40.40
  -9  -7   0  103.49    8.30
   9  -7   0   94.89    5.40
  -9   7   0   99.99    9.30
   9   7   0   78.39   11.50
  -9   7   0  109.29    8.60
   9   7   0  101.09   12.30
 -10  -7   0  181.68   11.50
  10  -7   0  178.58    9.60
 -10   7   0  172.98   10.50
  10   7   0  193.18   17.00
  10   7   0  197.88   18.60
  11  -7   0   34.40    7.50
  11   7   0   39.80   11.00
 -11   7   0   25.00    7.40
   0  -8   0  892.21   22.30
   0   8   0  891.51   22.40
   0   8   0  881.41   20.10
   0   8   0  944.01   23.30
   0   8   0  876.21   19.80
   0   8   0  910.11   23.00
  -1  -8   0    7.40    4.70
   1  -8   0    8.80    4.60
  -1  -8   0   12.20    4.70
  -1   8   0    8.00    2.60
  -1   8   0    8.30    2.90
   1   8   0   19.70    6.00
  -1   8   0   14.50    5.50
   1   8   0    9.00    7.80
  -1   8   0   10.30    4.80
   1   8   0    1.50    4.40
  -1   8   0   10.90    8.80
   1   8   0    5.60    6.30
   2  -8   0  559.54   15.20
  -2  -8   0  539.55   15.70
  -2  -8   0  553.34   15.90
  -2   8   0  527.65   17.70
   2   8   0  551.24   16.40
  -2   8   0  491.65   15.80
  -2   8   0  554.14   16.20
  -2   8   0  549.25   10.90
   2   8   0  519.45   14.50
   2   8   0  542.95   16.70
   2   8   0  546.05   15.40
  -3  -8   0  886.71   22.80
   3  -8   0  880.61   21.40
  -3  -8   0  885.71   22.10
  -3   8   0  906.41   22.80
   3   8   0  929.31   23.00
   3   8   0  935.21   23.90
  -3   8   0  873.91   22.00
  -3   8   0  870.21   22.50
   3   8   0  916.91   22.50
  -4  -8   0  852.61   21.80
  -4   8   0  843.92   24.10
   4   8   0  874.41   23.00
  -4   8   0  895.41   22.50
   4   8   0  857.91   21.70
  -4   8   0  883.41   22.00
   4   8   0  914.91   24.70
  -5  -8   0   -0.70    4.40
  -5   8   0    8.50    4.80
   5   8   0   15.60    7.50
  -5   8   0   10.30    5.80
   5   8   0   -5.90    7.30
   5   8   0    4.40    4.90
  -5   8   0    6.80    5.80
  -6  -8   0  366.36   13.60
   6   8   0  342.77   11.90
   6   8   0  350.36   15.50
  -6   8   0  362.16   12.50
  -6   8   0  345.87   13.30
   6   8   0  366.46   15.90
   7   8   0   12.70    8.60
  -7   8   0   20.80    5.60
  -7   8   0   33.00    6.80
  -8  -8   0   49.50    7.40
   8   8   0   68.09   11.50
   8   8   0   44.80   11.30
  -8   8   0   64.29    7.60
  -8   8   0   48.80    6.40
  -9  -8   0   43.60    7.30
   9   8   0   39.30   10.70
  -9   8   0   36.60    7.30
   9   8   0   42.70   12.20
 -10  -8   0  180.18   12.30
 -10   8   0  183.88   11.80
  10   8   0  198.38   16.60
  10   8   0  196.18   17.30
 -11  -8   0    7.30    7.00
  11  -8   0   13.10    7.10
 -11   8   0    3.00    6.70
  11   8   0    8.50   12.20
 -11   8   0    0.10    2.30
  11   8   0  -16.70   12.40
   0  -9   0   -5.40    5.10
   0   9   0   -0.90    6.70
   0   9   0    1.30    6.70
   0   9   0   -3.00    6.60
   0   9   0    1.40    3.90
   0   9   0    5.50    3.50
   1  -9   0  676.93   18.30
  -1  -9   0  668.63   19.20
  -1   9   0  637.24   28.30
   1   9   0  648.64   16.70
  -1   9   0  691.33   15.20
  -1   9   0  714.73   20.00
   1   9   0  695.43   17.60
   1   9   0  679.43   19.80
  -1   9   0  693.33   15.50
   1   9   0  662.03   19.10
  -1   9   0  655.83   19.30
  -2  -9   0  350.56   12.90
   2  -9   0  350.36   12.40
  -2  -9   0  370.96   13.80
  -2   9   0  340.47   14.30
   2   9   0  343.97   14.10
   2   9   0  343.87   12.60
  -2   9   0  350.06   13.70
   2   9   0  350.96   14.00
  -2   9   0  337.47   13.20
  -3  -9   0  384.06   13.30
   3  -9   0  336.27   12.10
  -3  -9   0  321.47   13.50
  -3   9   0  333.87   13.10
   3   9   0  316.27   15.50
  -3   9   0  341.17   14.20
   3   9   0  324.07   18.10
   3   9   0  358.56   13.70
  -3   9   0  323.97   13.20
  -4  -9   0   12.90    6.40
  -4  -9   0    5.00    5.30
  -4   9   0   27.00    6.00
   4   9   0   12.80    6.00
  -4   9   0   14.20    6.90
   4   9   0   19.00    7.80
   4   9   0    8.00    7.20
  -4   9   0   15.10    5.90
  -5  -9   0   58.99    7.80
  -5   9   0   62.99    8.20
  -5   9   0   69.09    7.10
   5   9   0   59.69    9.30
   5   9   0   70.49    7.10
   5   9   0   81.89    9.90
  -6  -9   0  187.58   11.70
  -6   9   0  194.58   10.40
   6   9   0  173.18    9.70
   6   9   0  191.28   13.40
   6   9   0  194.18   13.90
  -7  -9   0   88.59    8.80
   7   9   0   78.29   10.90
  -7   9   0   75.49    8.60
   7   9   0   64.29   11.50
  -7   9   0   96.79    8.90
   7   9   0   68.99    9.70
  -8  -9   0  264.37   13.90
   8   9   0  245.68   18.30
   8   9   0  256.17   16.70
  -8   9   0  266.57   13.50
  -9  -9   0  123.19   11.30
  -9   9   0  101.29    9.40
   9   9   0  128.59   14.50
   9   9   0  117.99   14.70
 -10  -9   0   10.40    8.40
  10   9   0   16.70   13.10
  10   9   0   -2.30   11.40
 -10   9   0   13.90    7.70
   0 -10   0   64.79    7.10
   0  10   0   75.39    9.20
   0  10   0   75.79    9.10
   0  10   0   74.49    6.70
   0  10   0   73.49    6.80
  -1 -10   0   40.00    7.20
   1 -10   0   33.20    6.50
   1  10   0   34.00    5.10
   1  10   0   43.90    5.90
  -1  10   0   36.40    7.90
   1  10   0   39.00    7.90
  -1  10   0   24.00   11.10
  -1  10   0   33.00    3.70
  -1  10   0   46.80    8.60
  -1  10   0   44.40    4.00
   1  10   0   38.60    7.60
   2 -10   0  111.39    9.30
  -2 -10   0  121.99    9.60
   2  10   0  114.59   11.20
  -2  10   0  125.59   11.90
  -2  10   0  118.89   10.30
   2  10   0  101.89    9.50
  -2  10   0  115.29   10.90
   2  10   0   98.89    9.20
   3 -10   0    7.10    5.20
  -3 -10   0    3.90    6.50
  -3  10   0   13.80    6.30
  -3  10   0    2.20    7.50
   3  10   0    7.40    6.90
  -3  10   0    3.50    6.60
   3  10   0    5.70    6.70
   3  10   0    3.20    7.80
  -4 -10   0   10.40    6.30
   4 -10   0   10.20    5.10
  -4 -10   0   10.20    5.70
   4  10   0   10.30   10.60
   4  10   0   33.50    7.60
  -4  10   0   27.30    6.60
  -4  10   0   19.10    7.70
   4  10   0   11.90    6.60
  -5 -10   0  230.98   13.00
   5  10   0  232.48   12.20
  -5  10   0  224.38   12.10
   5  10   0  242.28   14.90
   5  10   0  230.08   13.80
  -6 -10   0   90.89    9.10
   6  10   0   94.49   11.00
  -6  10   0   70.29    9.40
   6  10   0   74.59    7.50
  -6  10   0   77.19    7.90
   6  10   0   80.39   11.30
  -7 -10   0  301.67   14.70
   7  10   0  317.37   17.40
  -7  10   0  304.07   15.10
  -7  10   0  347.87   12.90
   7  10   0  334.57   18.10
  -8 -10   0   23.90    7.70
  -8  10   0   22.60    8.60
   8  10   0   47.00   12.50
   8  10   0   16.60   10.80
  -9 -10   0  192.98   13.40
   9  10   0  167.88   24.90
   9  10   0  161.08   17.90
   0 -11   0    8.00    6.20
   0  11   0   13.70    8.80
   0  11   0   -5.70    7.00
   1 -11   0   13.80    6.80
  -1 -11   0    5.20    6.30
   1  11   0   13.80    9.00
  -1  11   0   18.40    8.10
  -1  11   0   22.90    7.60
   1  11   0   18.80    5.80
   1  11   0   16.70    8.80
  -2 -11   0  150.98   11.90
   2  11   0  153.58   10.80
  -2  11   0  139.19   12.40
   2  11   0  126.09   10.80
   2  11   0  137.89   12.50
  -2  11   0  129.89   11.30
   3 -11   0   62.79    7.20
  -3 -11   0   61.59    8.20
   3  11   0   55.09    8.60
   3  11   0   59.69    8.90
  -3  11   0   64.29    8.80
  -3  11   0   65.69    9.20
   3  11   0   69.49   10.20
   4 -11   0  359.86   13.10
  -4 -11   0  353.76   16.00
   4  11   0  360.86   16.90
  -4  11   0  337.17   15.30
  -4  11   0  370.66   20.00
   4  11   0  365.66   16.40
   4  11   0  387.36   17.80
  -5 -11   0   35.70    9.70
   5  11   0   27.30    7.30
  -5  11   0   15.90    8.50
  -5  11   0   25.40    6.80
   5  11   0   14.20    9.80
   5  11   0   19.00    9.90
  -6 -11   0  137.19   12.80
   6  11   0  127.59   13.20
  -6  11   0  141.19   12.10
  -6  11   0  158.98   11.10
   6  11   0  169.88   16.10
  -7 -11   0   26.10    8.40
   7  11   0   18.40   11.40
  -7  11   0    4.20    2.70
  -7  11   0    7.60    9.00
   7  11   0    3.80   11.70
  -8 -11   0   50.29    9.40
   8  11   0   40.30   21.00
   8  11   0   52.39   12.10
   1 -12   0   -0.90    6.60
  -1 -12   0    7.10    6.90
  -1  12   0    6.20    9.50
   1  12   0    0.50    2.60
  -1  12   0   11.20    8.80
   1  12   0  -12.60   16.30
   1  12   0   10.80    8.50
  -1  12   0    3.80    1.40
  -2 -12   0  265.47   15.00
   2 -12   0  270.47   13.10
  -2  12   0  300.47   15.60
   2  12   0  275.17   15.90
  -2  12   0  249.97   16.90
   2  12   0  264.17   12.90
   2  12   0  266.87   15.50
   3 -12   0  325.87   14.40
  -3 -12   0  359.66   16.70
   3  12   0  330.97   14.80
   3  12   0  350.26   17.80
  -3  12   0  404.36   20.30
   3  12   0  321.97   16.60
  -3  12   0  354.76   17.20
  -4 -12   0   18.70    7.60
   4  12   0   10.90    7.90
  -4  12   0    9.10    7.40
   4  12   0    8.20    9.80
  -4  12   0   14.80   10.00
   4  12   0   22.20    8.90
  -5 -12   0   11.40    8.10
   5  12   0   27.50   12.00
   5  12   0    3.90    9.40
  -5  12   0   12.80    7.20
  -5  12   0   29.40   10.10
  -6 -12   0   15.20    7.80
   6  12   0   41.80   12.90
  -6  12   0    3.50    9.90
   6  12   0   14.30   10.80
  -6  12   0    4.20    3.00
  -7 -12   0    3.30    8.50
   7  12   0   13.70   11.70
  -7  12   0    2.30    2.70
  -7  12   0   -7.90   11.00
   7  12   0    9.90   11.40
   0 -13   0    5.60    8.00
   0  13   0   -0.30    1.60
   0  13   0    0.50    9.50
   0  13   0    2.70   10.00
   1 -13   0  603.34   20.80
  -1 -13   0  647.54   22.10
  -1  13   0  649.14   23.90
   1  13   0  620.24   23.60
  -1  13   0  682.53   23.10
   1  13   0  630.84   23.50
  -2 -13   0    6.90    7.70
  -2  13   0   26.80    9.80
   2  13   0   22.50   10.20
  -2  13   0   28.60   11.30
   2  13   0   10.60   11.00
  -3 -13   0  104.29   10.60
   3  13   0   88.19   11.90
   3  13   0   84.49    8.10
  -3  13   0   84.79   10.50
  -3  13   0   76.69   12.20
   3  13   0   77.19   11.40
  -4 -13   0   59.89   10.60
  -4  13   0   56.99    9.80
   4  13   0   59.99   12.10
   4  13   0   53.79   10.20
  -4  13   0   74.59   12.00
  -5 -13   0   -0.80    8.60
  -5  13   0   10.10   10.90
   5  13   0   -0.10    9.50
   5  13   0   18.70   19.40
  -6 -13   0   78.49   11.20
  -6  13   0   73.79   18.10
   0  14   0   18.10   10.40
   0  14   0   30.10   10.50
  -1 -14   0    9.50    8.70
  -1  14   0    6.00    9.70
   1  14   0    1.10   10.60
   1  14   0    9.40   10.70
  -1  14   0   16.80   10.60
   1  14   0    2.40    2.50
  -2 -14   0  104.39   11.70
  -2  14   0  109.79   12.50
   2  14   0   91.79   13.60
  -2  14   0   84.69   13.10
  -3 -14   0   52.89   12.40
  -3  14   0   36.80    9.80
   3  14   0   61.09   13.70
  -3  14   0   46.10   12.20
  13   0  -1  844.62   27.90
  13   0  -1  879.11   26.80
  12   0  -1    9.50    8.70
  12   0  -1    8.20    9.50
  11   0  -1 1714.03   40.60
  10   0  -1    6.40    6.70
 -10   0   1    3.50    6.90
  10   0  -1   -5.30    6.80
   9   0  -1   86.19    8.30
   9   0  -1   92.29    8.50
  -9   0   1   97.19    8.60
  -8   0   1   61.09    6.40
   8   0  -1   60.19    6.90
  -8   0   1   56.79    6.40
   8   0  -1   61.49    6.90
   7   0  -1  189.58    9.00
  -7   0   1  199.18    8.80
  -7   0   1  193.78    8.60
   7   0  -1  191.48    9.20
   6   0  -1   20.10    4.60
   6   0  -1   14.10    4.70
  -6   0   1   10.70    4.40
  -6   0   1   11.90    4.10
   6   0  -1   14.30    4.10
   6   0  -1   14.00    3.40
   5   0  -1  173.28    7.20
  -5   0   1  166.58    6.90
   5   0  -1  174.78    7.00
  -5   0   1  176.28    7.00
   5   0  -1  168.78    6.70
   5   0  -1  177.58    7.30
   4   0  -1    3.80    2.80
  -4   0   1    2.80    2.60
  -4   0   1    3.90    2.80
   3   0  -1  372.96    9.20
   3   0  -1  364.26    8.90
  -3   0   1  366.26    9.00
   3   0  -1  363.96    9.00
  -3   0   1  373.86    9.30
   2   0  -1    5.70    2.10
   2   0  -1    5.30    2.00
  -2   0   1    6.00    2.10
  -2   0   1    5.90    2.10
   2   0   1    9.30    2.40
  -2   0  -1    6.20    2.30
   2   0   1    8.00    1.90
   2   0   1    5.10    1.70
   2   0   1    7.70    2.20
  -2   0  -1    8.10    1.80
   4   0   1    4.80    3.10
   4   0   1    0.60    3.40
  -4   0  -1    4.40    2.60
   4   0   1    1.70    2.40
   4   0   1    1.30    2.60
  -4   0  -1    0.30    2.80
   5   0   1 2235.68   45.20
   5   0   1 2221.18   44.60
   5   0   1 2187.88   44.90
  -5   0  -1 2176.58   44.60
  -5   0  -1 2236.28   45.30
   5   0   1 2230.18   45.60
   6   0   1   -6.40    3.30
  -6   0  -1   -0.90    4.00
   6   0   1   -1.80    3.90
   6   0   1    5.40    3.40
   7   0   1   -0.10    5.80
   7   0   1    0.40    4.10
   7   0   1    5.90    3.60
   8   0   1   12.50    5.10
  -8   0  -1   10.70    1.60
   8   0   1    4.10    5.40
  -8   0  -1   14.20    1.70
   9   0   1  123.69   10.80
   9   0   1  120.19    9.40
  -9   0  -1  127.29    4.00
  -9   0  -1  124.69    4.20
 -10   0  -1    7.70    2.20
 -10   0  -1    2.80    2.30
  10   0   1    4.30    6.30
  10   0   1    6.80    7.70
 -11   0  -1    3.00    2.40
 -11   0  -1    0.70    2.50
  11   0   1    8.40    7.30
  12   0   1    1.90    8.40
  12   0   1   12.80    8.00
 -12   0  -1    9.50    2.70
 -12   0  -1    8.60    2.90
  13   0   1   28.60    9.40
  13   0   1   25.30   10.40
 -13   0  -1   35.10    3.30
 -13  -1   1  119.49    5.60
  13  -1  -1  106.99   12.30
  13  -1  -1  145.99   13.80
  13   1  -1  150.08   13.00
  13   1  -1  132.69   13.70
 -12  -1   1  664.33   14.70
  12  -1  -1  688.03   22.60
 -12  -1   1  668.13   14.70
  12  -1  -1  621.54   21.90
  12   1  -1  657.33   22.70
  12   1  -1  670.13   23.10
  11  -1  -1  475.95   17.30
 -11  -1   1  447.66   10.70
  11  -1  -1  456.85   17.70
  11   1  -1  425.46   18.00
 -10  -1   1  472.85   17.50
  10  -1  -1  478.25   17.10
  10  -1  -1  476.45   16.30
 -10  -1   1  481.05   10.80
 -10  -1   1  465.15   10.80
  10   1  -1  471.85   18.50
  10   1  -1  471.15   17.40
  -9  -1   1 1115.39   22.80
   9  -1  -1 1137.49   28.00
   9  -1  -1 1147.69   27.70
  -9  -1   1 1130.09   28.50
  -9  -1   1 1141.19   23.30
  -9   1   1 1138.19   27.20
   9   1  -1 1142.79   28.30
   9   1  -1 1109.89   29.20
  -9   1   1 1125.39   27.50
  -8  -1   1  671.13   14.00
   8  -1  -1  682.43   18.40
  -8  -1   1  667.63   18.70
   8  -1  -1  688.93   18.80
  -8  -1   1  670.33   14.00
  -8   1   1  681.93   17.90
   8   1  -1  674.63   18.60
  -8   1   1  675.43   18.30
   8   1  -1  685.83   19.50
  -7  -1   1 1129.19   26.40
   7  -1  -1 1139.49   26.90
   7  -1  -1 1112.39   25.30
   7  -1  -1 1141.79   26.20
   7  -1  -1 1120.99   25.70
  -7  -1   1 1137.59   22.30
  -7   1   1 1134.89   25.60
  -7   1   1 1138.99   25.90
   7   1  -1 1111.19   26.90
   6  -1  -1   49.60    5.00
   6  -1  -1   45.50    4.90
   6  -1  -1   46.80    4.40
   6  -1  -1   47.60    4.90
  -6  -1   1   44.50    2.20
  -6  -1   1   44.40    5.10
  -6  -1   1   46.70    4.70
  -6  -1   1   43.70    2.20
   6   1  -1   38.50    5.10
   6   1  -1   32.00    4.70
   6   1  -1   43.90    5.50
  -6   1   1   43.40    4.70
   6   1  -1   42.70    4.70
  -6   1   1   52.29    4.90
  -5  -1   1   92.89    2.70
  -5  -1   1   80.59    5.30
  -5  -1   1   88.29    5.90
   5  -1  -1   99.99    4.80
  -5  -1   1   87.79    2.60
   5  -1  -1   90.59    5.10
   5  -1  -1   83.69    5.70
   5   1  -1   81.09    6.30
  -5   1   1   97.29    5.60
   5   1  -1   87.09    6.10
   5   1  -1   96.89    6.40
   5   1  -1   99.19    6.50
  -5   1   1   97.09    5.60
  -4  -1   1   65.89    4.90
  -4  -1   1   68.79    2.30
  -4  -1   1   64.59    2.20
   4  -1  -1   63.59    4.20
  -4  -1   1   64.19    4.60
   4  -1  -1   65.39    4.40
  -4   1   1   62.49    4.40
   4   1  -1   71.19    4.90
   4   1  -1   60.89    4.70
   4   1  -1   54.29    4.30
   4   1  -1   67.09    5.20
  -4   1   1   64.19    4.60
  -3  -1   1  264.27    7.80
  -3  -1   1  267.47    8.50
   3  -1  -1  285.57    7.40
  -3  -1   1  283.57    6.00
  -3  -1   1  282.47    6.00
  -3  -1   1  280.27    7.80
   3  -1  -1  279.07    7.10
  -3   1   1  289.27    7.30
   3   1  -1  277.67    8.20
  -3   1   1  258.37    7.80
   3   1  -1  282.37    7.60
   3   1  -1  284.97    7.80
  -2  -1   1  813.52   17.10
  -2  -1   1  882.31   18.00
   2  -1  -1  843.42   17.20
   2  -1  -1  840.72   17.50
  -2  -1   1  859.31   16.90
   2   1  -1  825.12   17.80
   2   1  -1  865.31   16.60
   2   1  -1  856.01   17.70
  -2   1   1  880.61   16.50
   2   1  -1  856.11   16.60
  -2   1   1  857.61   17.60
  -2   1   1  856.61   17.30
  -2   1   1  850.41   16.50
  -1  -1  -1 2135.39   38.70
  -1  -1  -1 1968.20   38.60
  -1   1  -1 1822.12   38.10
   1   1   1 1946.41   38.60
  -2  -1  -1 2261.17   43.20
   2  -1   1 2275.27   43.30
   2  -1   1 2239.28   43.50
   2  -1   1 2248.88   43.60
  -2  -1  -1 2263.57   44.00
  -2  -1  -1 2231.38   45.00
  -2  -1  -1 2223.18   44.30
  -2   1  -1 2120.09   43.50
   2   1   1 2213.38   43.00
   2   1   1 2242.18   45.20
  -2   1  -1 2256.17   43.30
  -2   1  -1 2226.88   43.60
  -2   1  -1 2246.48   43.00
   2   1   1 2258.97   43.00
   2   1   1 2224.38   44.10
   2   1   1 2251.87   44.10
  -3  -1  -1   26.40    3.40
   3  -1   1   33.90    2.70
  -3  -1  -1   36.90    3.30
  -3  -1  -1   33.10    2.20
  -3  -1  -1   32.40    2.70
  -3  -1  -1   31.40    3.40
   3  -1   1   29.80    2.60
   3   1   1   32.10    3.10
  -3   1  -1   35.20    3.40
   3   1   1   30.80    3.40
   3   1   1   28.30    3.00
  -3   1  -1   35.60    3.10
   3   1   1   34.60    4.00
  -3   1  -1   30.60    1.30
   4  -1   1 5350.06  102.39
   4  -1   1 5245.38  102.99
  -4  -1  -1 5299.67  104.19
   4  -1   1 5328.67  102.79
  -4  -1  -1 5191.18  103.39
  -4  -1  -1 5261.17  101.39
   4  -1   1 5256.57  102.59
  -4  -1  -1 5336.87  101.39
  -4   1  -1 5251.17  102.39
   4   1   1 5324.97  103.19
   4   1   1 5222.78  103.69
   4   1   1 5335.27  103.39
   4   1   1 5410.16  103.89
  -4   1  -1 5296.67  102.79
   5  -1   1 3884.11   75.59
   5  -1   1 3859.71   75.99
  -5  -1  -1 3744.63   76.29
  -5  -1  -1 3813.52   73.79
  -5  -1  -1 3890.31   75.99
  -5  -1  -1 3848.72   73.79
   5  -1   1 3811.82   75.59
   5  -1   1 3826.62   75.29
   5   1   1 3794.72   76.69
  -5   1  -1 3797.32   75.29
   5   1   1 3867.81   76.09
   5   1   1 3898.91   75.79
   5   1   1 3841.12   76.49
  -6  -1  -1   17.00    1.90
   6  -1   1   20.40    3.40
  -6  -1  -1   17.10    1.90
   6  -1   1   18.10    4.30
  -6  -1  -1   17.00    4.40
   6  -1   1   24.20    4.50
   6  -1   1   17.40    3.90
   6   1   1   18.10    3.80
   6   1   1   12.20    4.70
  -6   1  -1   17.30    3.60
   6   1   1   14.80    4.00
   6   1   1    9.60    4.50
   7  -1   1 2179.08   44.70
   7  -1   1 2148.98   45.80
   7  -1   1 2159.18   45.40
  -7  -1  -1 2189.38   42.50
  -7  -1  -1 2214.38   42.40
   7  -1   1 2169.48   45.10
   7   1   1 2147.99   46.60
   7   1   1 2141.69   45.80
  -7   1  -1 2185.78   44.90
  -8  -1  -1    1.00    2.10
   8  -1   1    3.50    5.50
   8  -1   1    4.40    5.40
   8   1   1    0.70    5.40
   8   1   1   -4.80    6.40
  -9  -1  -1    8.00    2.60
   9  -1   1   16.30    6.60
   9  -1   1   13.40    5.70
  -9  -1  -1    9.70    2.50
   9   1   1    9.70    6.20
   9   1   1   -8.10    7.10
  -9   1  -1    9.10    1.80
  10  -1   1   16.70    7.30
 -10  -1  -1    7.60    2.90
  10  -1   1    4.20    6.00
 -10  -1  -1    4.80    2.70
  10   1   1    7.20    8.50
  10   1   1   14.50    7.00
 -10   1  -1    8.20    2.10
 -10   1  -1    8.40    2.00
  11  -1   1  123.79   11.50
 -11  -1  -1  124.09    5.70
 -11  -1  -1  112.39    5.30
  11  -1   1  118.19   10.90
  11   1   1  124.39   12.00
  11   1   1   88.99    9.30
 -11   1  -1  122.59    4.30
 -11   1  -1  112.19    4.40
 -12  -1  -1   79.69    5.40
  12  -1   1   77.09   10.90
  12  -1   1   80.69   10.70
  12   1   1   78.99   10.20
 -12   1  -1   71.59    3.80
  12   1   1   61.89   10.60
  13  -1   1  162.98   13.00
  13  -1   1  166.78   15.90
  13   1   1  168.58   14.50
  13   1   1  144.89   14.60
  13  -2  -1   51.49    9.90
 -13  -2   1   53.09    4.70
  13  -2  -1   65.09   10.00
  13   2  -1   56.39   12.50
  13   2  -1   34.70   10.90
  12  -2  -1    9.90    7.90
  12  -2  -1    1.70    8.90
 -12  -2   1   15.60    3.90
  12   2  -1   20.70   10.90
  12   2  -1   12.10    8.30
 -11  -2   1   80.19    5.40
  11  -2  -1   64.69    8.30
  11  -2  -1   72.19    8.90
 -11   2   1   53.59    7.70
  11   2  -1   65.29    9.90
  11   2  -1   70.39   10.50
 -10  -2   1  152.58    6.30
 -10  -2   1  160.88   12.60
  10  -2  -1  145.59   10.60
 -10  -2   1  162.48    6.40
  10  -2  -1  144.39   10.70
  10   2  -1  139.99   12.50
 -10   2   1  142.79   10.00
  10   2  -1  140.89   13.70
   9  -2  -1  106.49    9.10
  -9  -2   1  100.89    9.60
  -9  -2   1  107.99    5.20
   9  -2  -1  111.19    9.10
  -9  -2   1  101.99    5.20
  -9   2   1  111.59    8.80
  -9   2   1  102.19    8.60
   9   2  -1  105.89    9.80
   9   2  -1  112.69    9.80
  -8  -2   1 1733.13   34.90
   8  -2  -1 1725.13   40.10
  -8  -2   1 1788.12   39.30
   8  -2  -1 1726.13   38.10
  -8  -2   1 1763.42   34.90
  -8   2   1 1715.23   37.90
  -8   2   1 1718.43   37.60
   8   2  -1 1744.33   39.00
   8   2  -1 1755.22   39.80
   7  -2  -1  779.92   19.00
  -7  -2   1  778.82   20.40
  -7  -2   1  776.22   16.40
   7  -2  -1  749.13   19.10
   7  -2  -1  773.62   18.30
  -7  -2   1  760.02   16.40
   7  -2  -1  784.22   18.50
   7   2  -1  777.02   21.10
  -7   2   1  764.22   18.70
   7   2  -1  769.52   19.90
  -7   2   1  747.53   18.60
   6  -2  -1  570.44   14.10
  -6  -2   1  574.74   15.50
  -6  -2   1  571.74   12.40
  -6  -2   1  570.94   12.40
   6  -2  -1  559.84   13.80
   6  -2  -1  560.94   14.60
   6   2  -1  578.34   16.30
  -6   2   1  561.74   14.30
   6   2  -1  543.15   15.30
  -6   2   1  563.44   14.10
  -5  -2   1   16.70    3.70
   5  -2  -1   23.10    3.50
  -5  -2   1   18.80    2.20
  -5  -2   1   17.50    2.30
   5  -2  -1   24.70    3.40
  -5  -2   1   20.60    4.20
  -5   2   1   18.30    1.50
  -5   2   1   18.50    1.50
  -5   2   1   20.80    3.70
   5   2  -1   18.70    4.60
   5   2  -1   21.30    4.10
   5   2  -1   11.20    4.50
   5   2  -1   21.30    3.70
  -5   2   1   17.80    3.30
  -4  -2   1 1317.07   28.20
  -4  -2   1 1303.87   26.40
   4  -2  -1 1312.17   26.90
   4  -2  -1 1302.87   28.20
  -4  -2   1 1297.27   26.40
  -4  -2   1 1293.47   28.20
   4   2  -1 1324.07   28.30
   4   2  -1 1328.37   28.60
   4   2  -1 1365.56   28.40
  -4   2   1 1320.07   25.80
  -4   2   1 1337.37   27.40
   4   2  -1 1314.07   28.00
  -4   2   1 1307.77   27.00
  -4   2   1 1347.07   25.80
   3  -2  -1  230.58    6.00
  -3  -2   1  221.78    7.30
  -3  -2   1  228.78    6.10
   3  -2  -1  233.28    6.40
  -3  -2   1  222.48    6.00
  -3   2   1  232.78    6.10
  -3   2   1  221.48    6.70
  -3   2   1  241.38    5.60
   3   2  -1  243.38    7.90
   3   2  -1  225.68    5.90
   3   2  -1  231.48    8.10
   3   2  -1  230.08    5.60
  -3   2   1  230.98    5.60
  -2  -2   1   25.70    2.30
  -2  -2   1   16.80    2.80
   2  -2  -1   19.80    1.60
   2  -2  -1   20.70    2.40
   2  -2  -1   19.50    1.60
  -2  -2   1   23.60    3.00
   2  -2  -1   19.70    1.70
   2   2  -1   18.20    2.20
   2   2  -1   19.90    3.20
  -2   2   1   16.40    2.00
   2   2  -1   15.40    2.00
  -2   2   1   18.20    1.60
  -2   2   1   15.90    2.80
   2   2  -1   15.70    2.70
  -1  -2   1 3296.07   64.09
   1  -2  -1 3335.17   63.99
   1  -2  -1 3288.77   63.89
  -1  -2   1 3261.17   64.09
   1  -2  -1 3318.07   64.19
  -1  -2   1 3343.77   64.39
   1  -2  -1 3281.87   63.39
   1   2  -1 3288.17   64.39
   1   2  -1 3322.67   64.09
  -1   2   1 3318.17   64.19
  -1   2   1 3276.27   63.99
   1   2  -1 3305.27   64.09
   1   2  -1 3309.37   64.19
  -1   2   1 3364.56   63.39
   0  -2  -1 1526.55   30.10
   0  -2  -1 1503.75   30.30
   0  -2   1 1520.05   29.60
   0  -2   1 1545.95   30.10
   0  -2  -1 1511.95   29.80
   0  -2   1 1498.85   29.90
   0  -2   1 1520.55   30.10
   0  -2  -1 1529.15   30.10
   0   2   1 1534.05   30.40
   0   2  -1 1487.25   30.10
   0   2  -1 1503.35   30.00
   0   2  -1 1483.55   30.00
   0   2  -1 1537.15   29.60
   0   2   1 1522.15   30.10
   0   2   1 1540.45   30.20
   0   2   1 1512.45   29.80
  -1  -2  -1    8.20    2.40
  -1  -2  -1   12.90    2.20
  -1  -2  -1   10.30    2.50
   1  -2   1   13.70    2.00
   1  -2   1   13.40    1.90
  -1  -2  -1   10.30    1.90
   1  -2   1   11.10    1.80
   1  -2   1   11.50    1.10
   1   2   1    7.70    2.20
  -1   2  -1   11.80    2.00
  -1   2  -1   11.80    1.50
   1   2   1    8.80    2.30
   1   2   1    7.20    2.30
  -1   2  -1   15.20    1.80
   1   2   1   10.30    2.00
  -2  -2  -1  277.07    6.90
   2  -2   1  281.97    6.30
   2  -2   1  275.57    6.40
   2  -2   1  274.07    6.00
  -2  -2  -1  273.77    7.60
   2  -2   1  272.47    6.10
  -2  -2  -1  264.17    7.70
  -2  -2  -1  272.07    7.80
   2  -2   1  275.97    6.40
   2   2   1  262.47    7.70
  -2   2  -1  275.97    6.10
   2   2   1  267.17    6.70
  -2   2  -1  277.57    6.60
  -2   2  -1  276.97    6.40
  -2   2  -1  290.37    6.70
   2   2   1  282.27    6.80
   2   2   1  285.97    8.00
   2   2   1  270.17    7.60
   3  -2   1  514.75   11.20
  -3  -2  -1  510.35   11.20
  -3  -2  -1  491.85   12.40
  -3  -2  -1  497.85   13.20
  -3  -2  -1  490.85   11.20
  -3  -2  -1  508.25   12.70
   3  -2   1  521.25   11.10
   3  -2   1  536.55   11.50
  -3   2  -1  510.65   10.90
   3   2   1  490.75   12.70
   3   2   1  512.55   11.10
   3   2   1  499.45   12.40
  -3   2  -1  504.05   10.80
  -3   2  -1  516.95   11.20
   3   2   1  525.15   12.50
   4  -2   1   98.09    4.10
  -4  -2  -1   89.99    5.70
  -4  -2  -1   93.49    5.30
  -4  -2  -1   95.39    4.00
   4  -2   1   98.29    4.80
  -4  -2  -1   91.79    4.00
   4  -2   1   95.99    4.40
   4   2   1   95.49    5.70
   4   2   1   91.09    5.60
   4   2   1   95.09    6.90
  -4   2  -1   98.69    4.50
  -4   2  -1  101.29    3.30
   4   2   1   85.59    5.00
  -5  -2  -1  492.55   13.60
  -5  -2  -1  496.25   11.20
   5  -2   1  498.25   12.40
  -5  -2  -1  504.25   13.40
  -5  -2  -1  505.65   11.20
  -5   2  -1  489.55   10.40
  -5   2  -1  491.95   12.00
   5   2   1  501.65   12.90
   5   2   1  501.75   13.50
   5   2   1  502.75   13.30
   5   2   1  498.35   14.00
   6  -2   1 1908.51   39.10
   6  -2   1 1929.31   39.50
   6  -2   1 1911.41   39.80
  -6  -2  -1 1898.11   38.20
  -6  -2  -1 1932.31   38.00
   6  -2   1 1932.31   39.40
  -6  -2  -1 1846.72   40.20
  -6  -2  -1 1916.51   41.20
  -6   2  -1 1922.91   39.20
   6   2   1 1911.21   40.10
   6   2   1 1890.01   43.40
   6   2   1 1914.21   40.60
  -6   2  -1 1917.31   37.20
  -6   2  -1 1942.11   37.30
   7  -2   1    7.90    4.30
   7  -2   1    1.70    3.60
  -7  -2  -1   12.60    2.60
   7  -2   1    9.20    3.70
  -7  -2  -1   10.00    2.60
   7  -2   1   11.20    4.20
   7   2   1   13.40    5.60
  -7   2  -1   14.90    1.90
   7   2   1   17.60    6.50
  -7   2  -1   12.10    1.80
  -7   2  -1   13.50    3.90
  -8  -2  -1 3147.69   61.29
   8  -2   1 3158.48   63.89
   8  -2   1 3030.70   65.99
   8   2   1 3062.49   64.79
   8   2   1 3134.69   66.09
  -8   2  -1 3200.28   60.49
  -8   2  -1 3122.79   60.39
  -8   2  -1 3128.29   63.39
   9  -2   1   92.09    8.90
   9  -2   1   98.09    8.80
  -9  -2  -1   91.69    5.60
  -9  -2  -1   99.29    5.10
   9   2   1   80.19    8.40
  -9   2  -1   87.99    4.00
   9   2   1   95.79    9.40
  -9   2  -1   96.49    4.10
  -9   2  -1   99.29    8.30
  10  -2   1   89.59    7.90
  10  -2   1   72.69    8.10
 -10  -2  -1   75.79    6.10
 -10  -2  -1   74.29    5.50
  10   2   1   68.39    9.00
  10   2   1   72.49   11.20
 -10   2  -1   71.99    4.00
 -10   2  -1   68.79    3.90
  11  -2   1   34.50    7.30
  11  -2   1   24.80    8.10
 -11  -2  -1   34.80    4.20
 -11   2  -1   33.60    3.10
 -11   2  -1   40.10    3.70
  11   2   1   22.30   10.10
 -12  -2  -1   74.39    6.50
  12  -2   1   68.59    9.00
  12  -2   1   83.29    9.90
 -12   2  -1   75.29    4.00
  12   2   1   77.19   10.90
  12   2   1   80.19   12.50
 -12   2  -1   79.79    4.50
  13  -2   1   78.09    9.80
  13  -2   1   82.69   10.70
  13   2   1   99.19   12.00
  13   2   1  102.59   14.70
  12  -3  -1  592.74   20.10
 -12  -3   1  602.84   15.50
 -12   3   1  595.24   13.30
 -12   3   1  588.04   13.80
  12   3  -1  619.54   23.30
  12   3  -1  592.24   22.80
  11  -3  -1   55.09    7.80
  11  -3  -1   42.00    7.70
  11   3  -1   40.80   10.00
  11   3  -1   51.49   10.60
 -11   3   1   45.40    4.30
 -11   3   1   41.30    7.50
 -11   3   1   45.30    4.40
 -10  -3   1  111.69    6.30
  10  -3  -1  103.89    9.90
  10  -3  -1  120.09    9.50
 -10  -3   1  104.99    7.70
 -10  -3   1  108.99   10.20
 -10   3   1  109.39    4.90
  10   3  -1  105.99   10.50
  10   3  -1  121.59   11.50
 -10   3   1   97.59    9.00
 -10   3   1  113.89    5.00
   9  -3  -1  127.99    8.80
  -9  -3   1  127.79   10.50
  -9  -3   1  127.79    6.20
  -9  -3   1  128.49    6.60
   9  -3  -1  127.59    9.20
  -9   3   1  120.39    8.70
   9   3  -1  130.99   11.70
   9   3  -1  127.19   11.80
  -9   3   1  129.19    5.10
   8  -3  -1   79.89    6.90
   8  -3  -1   78.99    6.40
  -8  -3   1   83.29    5.40
  -8  -3   1   86.99    8.10
   8  -3  -1   76.99    7.10
  -8  -3   1   79.09    5.40
  -8   3   1   76.49    4.20
  -8   3   1   77.29    7.30
  -8   3   1   81.99    7.70
   8   3  -1   81.09    8.70
  -8   3   1   79.59    4.20
   8   3  -1   78.09    7.90
  -7  -3   1  532.75   12.90
   7  -3  -1  533.65   14.40
  -7  -3   1  558.24   16.70
   7  -3  -1  521.45   14.00
  -7  -3   1  545.75   12.90
   7   3  -1  540.35   16.70
  -7   3   1  551.24   11.90
  -7   3   1  539.45   11.90
   7   3  -1  540.95   17.60
  -7   3   1  547.45   14.60
  -7   3   1  518.15   14.00
   6  -3  -1 1334.87   28.30
   6  -3  -1 1350.76   27.90
  -6  -3   1 1342.97   27.50
  -6  -3   1 1332.47   27.50
   6  -3  -1 1325.27   28.40
  -6  -3   1 1370.76   30.30
  -6   3   1 1295.27   28.00
  -6   3   1 1341.37   28.70
   6   3  -1 1313.67   32.00
  -6   3   1 1312.67   26.70
   6   3  -1 1327.17   30.70
  -6   3   1 1286.77   27.70
   5  -3  -1 1649.44   34.10
  -5  -3   1 1655.43   35.60
  -5  -3   1 1655.33   33.50
   5  -3  -1 1652.93   33.40
  -5  -3   1 1632.14   33.50
  -5  -3   1 1618.64   35.30
   5  -3  -1 1679.13   33.80
  -5   3   1 1651.13   32.80
  -5   3   1 1641.34   32.90
   5   3  -1 1656.83   36.10
  -5   3   1 1628.14   34.20
   5   3  -1 1667.83   35.10
   5   3  -1 1650.33   35.80
  -5   3   1 1673.63   33.50
   5   3  -1 1663.63   35.70
   4  -3  -1  102.39    4.10
  -4  -3   1   97.79    4.70
  -4  -3   1  111.89    6.80
  -4  -3   1  105.89    4.80
   4  -3  -1  100.09    4.90
  -4  -3   1  106.89    6.70
   4   3  -1  114.59    6.70
  -4   3   1  100.59    5.20
  -4   3   1   99.69    4.30
   4   3  -1  106.19    3.90
   4   3  -1  109.19    6.70
   4   3  -1   96.09    6.00
  -4   3   1   96.99    4.20
   4   3  -1  110.79    6.40
  -4   3   1  104.99    4.40
   3  -3  -1 1845.42   37.30
  -3  -3   1 1866.61   38.10
   3  -3  -1 1873.81   36.30
   3  -3  -1 1891.91   36.20
  -3  -3   1 1865.91   38.30
   3  -3  -1 1843.22   36.20
  -3  -3   1 1852.41   37.20
  -3   3   1 1848.12   36.90
   3   3  -1 1861.81   38.10
  -3   3   1 1834.82   36.80
   3   3  -1 1887.51   38.50
   3   3  -1 1862.21   36.90
   3   3  -1 1819.32   38.30
  -3   3   1 1851.81   37.40
   3   3  -1 1854.51   36.90
  -3   3   1 1848.72   36.20
  -2  -3   1  763.12   16.30
  -2  -3   1  748.13   16.60
  -2  -3   1  758.12   16.30
   2  -3  -1  772.32   16.40
   2  -3  -1  748.73   15.80
   2  -3  -1  740.73   14.90
  -2  -3   1  733.43   17.80
  -2   3   1  766.72   14.90
  -2   3   1  761.22   16.20
   2   3  -1  744.13   16.90
   2   3  -1  738.83   16.90
   2   3  -1  772.12   16.80
  -2   3   1  755.12   16.40
   2   3  -1  755.12   16.30
   2   3  -1  747.53   16.30
   1  -3  -1  370.36    9.00
   1  -3  -1  375.96    7.90
   1  -3  -1  369.26    9.00
  -1  -3   1  378.56    9.60
  -1  -3   1  366.26    9.20
  -1  -3   1  369.16    9.40
   1  -3  -1  363.96    9.20
   1   3  -1  371.56    9.50
   1   3  -1  366.36    9.10
  -1   3   1  371.16    8.00
   1   3  -1  356.56    9.30
  -1   3   1  383.16    9.60
   1   3  -1  375.76    8.80
  -1   3   1  375.76    9.30
  -1   3   1  376.96    9.20
   1  -3   1  982.30   20.90
   1  -3   1  998.50   20.70
  -1  -3  -1 1000.90   21.60
  -1  -3  -1 1018.30   21.10
   1  -3   1  995.40   19.50
   1  -3   1 1005.20   20.80
  -1  -3  -1 1002.30   21.10
  -1  -3  -1 1007.80   21.00
   1   3   1 1006.50   21.10
   1   3   1  993.30   21.10
  -1   3  -1 1011.60   21.00
  -1   3  -1 1001.80   20.80
  -1   3  -1 1013.40   21.00
   1   3   1 1008.30   21.60
   1   3   1 1009.60   20.90
  -1   3  -1 1010.30   19.50
   1   3   1 1013.50   21.10
  -2  -3  -1 1016.60   21.60
   2  -3   1 1011.20   20.60
  -2  -3  -1 1008.70   21.00
   2  -3   1  994.40   20.50
   2   3   1  975.20   20.90
  -2   3  -1 1006.30   20.80
   2   3   1 1006.70   21.90
  -2   3  -1 1011.90   20.50
   2   3   1  988.60   21.80
   2   3   1  978.60   21.30
   3  -3   1   19.10    1.70
  -3  -3  -1   12.50    2.60
   3  -3   1   17.90    1.90
   3  -3   1   19.50    2.40
   3  -3   1   20.00    1.80
  -3  -3  -1   14.20    3.50
  -3  -3  -1   19.10    3.50
   3  -3   1   15.70    1.80
  -3  -3  -1   18.60    3.50
   3   3   1   15.60    3.50
   3   3   1   15.70    2.50
  -3   3  -1   17.30    2.50
   3   3   1   16.90    2.50
   3   3   1   15.50    3.90
  -3   3  -1   14.30    2.50
   3   3   1   12.10    3.70
  -4  -3  -1 2017.70   40.10
   4  -3   1 1997.70   39.70
  -4  -3  -1 1990.00   40.20
  -4  -3  -1 1990.10   41.60
   4  -3   1 2012.70   39.90
   4  -3   1 2017.10   39.50
   4   3   1 2040.90   39.40
  -4   3  -1 1991.90   40.00
   4   3   1 1986.80   42.00
  -4   3  -1 1971.30   39.70
   4   3   1 1983.50   41.60
  -4   3  -1 2003.50   39.70
   4   3   1 1994.50   39.90
   4   3   1 2046.60   41.80
  -5  -3  -1  146.69    5.60
  -5  -3  -1  159.38    7.60
  -5  -3  -1  147.99    7.00
   5  -3   1  152.48    5.80
   5  -3   1  150.78    5.40
  -5  -3  -1  145.69    5.70
  -5   3  -1  149.29    5.10
  -5   3  -1  140.39    5.00
  -5   3  -1  149.99    6.00
   5   3   1  152.68    7.70
   5   3   1  139.59   10.70
   5   3   1  161.18    7.00
   5   3   1  142.19    8.20
   6  -3   1   86.69    4.90
  -6  -3  -1   78.89    4.90
  -6  -3  -1   85.49    7.10
   6  -3   1   95.19    5.80
  -6  -3  -1   94.49    5.10
   6  -3   1   83.59    5.10
  -6   3  -1   84.69    4.20
   6   3   1   83.69    8.10
  -6   3  -1   74.19    6.10
  -6   3  -1   83.99    5.20
  -7  -3  -1  146.39    6.00
   7  -3   1  143.69    7.50
   7  -3   1  145.39    6.50
   7  -3   1  135.99    7.10
  -7   3  -1  149.09    5.20
   7   3   1  135.89   10.00
   7   3   1  137.89    9.70
  -7   3  -1  141.59    5.30
  -7   3  -1  144.29    7.20
   8  -3   1 1525.75   33.40
  -8  -3  -1 1512.05   31.50
   8  -3   1 1545.65   33.50
   8  -3   1 1491.15   34.10
   8  -3   1 1447.16   32.70
   8   3   1 1549.45   36.80
  -8   3  -1 1543.55   30.70
  -8   3  -1 1509.25   32.90
   8   3   1 1540.65   35.40
  -8   3  -1 1512.55   30.60
  -9  -3  -1  219.28    8.30
   9  -3   1  236.38   10.90
  -9  -3  -1  219.78    8.10
   9  -3   1  230.98   10.80
   9   3   1  219.28   13.00
   9   3   1  228.58   13.50
  -9   3  -1  204.38    9.90
  -9   3  -1  222.88    6.90
  10  -3   1  104.29    9.90
  10  -3   1   95.49    8.80
 -10  -3  -1   92.49    6.80
 -10   3  -1  105.39    6.10
  10   3   1  107.79   11.10
 -10   3  -1   94.39    5.10
  10   3   1  103.59   10.40
 -10   3  -1   96.89    8.20
  11  -3   1  659.13   19.90
 -11  -3  -1  681.03   16.70
  11  -3   1  660.83   20.40
  11   3   1  653.03   23.30
 -11   3  -1  663.03   14.90
  11   3   1  653.83   22.40
 -11   3  -1  666.53   15.00
  12  -3   1   34.60    8.30
 -12  -3  -1   26.90    5.00
  12  -3   1   27.80    7.80
  12   3   1   24.60   11.70
 -12   3  -1   28.30    3.70
 -12   3  -1   41.20    3.70
  12   3   1   33.40   10.50
  12  -4  -1   17.40    7.40
 -12  -4   1   11.10    5.10
  12   4  -1   14.90   10.80
  12   4  -1   25.20   11.00
 -12   4   1   11.00    3.90
 -12   4   1   37.40    7.70
  11  -4  -1  270.87   12.90
  11  -4  -1  263.67   13.10
  11   4  -1  280.27   17.10
 -11   4   1  281.17   12.60
 -11   4   1  278.47    8.80
 -11   4   1  261.77    8.00
  11   4  -1  280.07   15.60
  10  -4  -1  255.87   11.50
  10  -4  -1  237.88   11.90
 -10  -4   1  250.47    9.70
  10   4  -1  255.17   15.50
 -10   4   1  242.58    8.10
  10   4  -1  263.07   17.20
 -10   4   1  243.68    8.40
 -10   4   1  257.47   11.40
  -9  -4   1   71.29    8.80
   9  -4  -1   80.39    7.90
  -9  -4   1   79.69    6.50
   9  -4  -1   71.39    7.30
  -9  -4   1   76.59    6.10
  -9   4   1   75.39    7.10
   9   4  -1   73.29    9.80
  -9   4   1   67.59    5.50
  -9   4   1   71.29    5.20
   9   4  -1   78.49   10.10
   8  -4  -1   68.99    6.70
   8  -4  -1   68.99    5.70
  -8  -4   1   63.89    5.10
  -8  -4   1   60.89    7.90
  -8  -4   1   58.29    5.80
   8   4  -1   56.09    8.70
  -8   4   1   58.59    5.20
   8   4  -1   62.29    8.00
  -8   4   1   60.69    6.10
   7  -4  -1  734.23   17.20
  -7  -4   1  718.63   17.00
  -7  -4   1  734.23   17.20
   7  -4  -1  736.93   19.50
   7  -4  -1  724.73   16.70
  -7  -4   1  717.93   19.90
   7   4  -1  713.63   20.80
   7   4  -1  723.83   20.70
  -7   4   1  708.23   18.20
  -7   4   1  722.73   16.30
  -7   4   1  717.43   16.30
  -7   4   1  744.63   17.10
   6  -4  -1   88.09    5.40
  -6  -4   1  102.19    5.80
   6  -4  -1  106.29    5.00
  -6  -4   1   91.19    7.60
   6  -4  -1  103.99    5.90
  -6  -4   1   99.79    5.70
   6   4  -1  102.99    8.90
   6   4  -1  106.29    8.30
  -6   4   1   96.69    5.30
  -6   4   1   98.49    5.20
  -6   4   1  104.49    5.30
  -6   4   1  106.49    6.40
   5  -4  -1  257.57    7.10
  -5  -4   1  237.88    9.60
  -5  -4   1  244.78    8.80
  -5  -4   1  253.57    8.10
   5  -4  -1  254.07    6.80
   5  -4  -1  257.97    8.40
  -5   4   1  248.28    7.60
  -5   4   1  240.48    7.60
   5   4  -1  253.37   10.20
   5   4  -1  240.08    7.20
   5   4  -1  253.77   11.80
  -5   4   1  264.17    8.50
  -4  -4   1 2847.92   58.99
  -4  -4   1 2907.21   58.99
   4  -4  -1 2941.21   57.79
  -4  -4   1 2909.81   57.79
   4  -4  -1 3022.30   56.29
   4  -4  -1 2875.01   56.09
   4  -4  -1 2941.81   56.39
  -4   4   1 2881.51   57.39
   4   4  -1 2894.11   59.39
  -4   4   1 2901.61   57.89
   4   4  -1 2880.51   58.79
   4   4  -1 2907.51   58.89
   4   4  -1 2883.51   59.29
  -4   4   1 2896.61   56.29
   4   4  -1 2888.81   59.19
  -4   4   1 2887.11   57.29
   4   4  -1 2876.21   57.09
  -3  -4   1  225.38    7.40
   3  -4  -1  213.68    8.10
   3  -4  -1  223.68    5.00
   3  -4  -1  218.78    7.10
  -3  -4   1  224.08    7.40
  -3  -4   1  235.08    8.30
  -3   4   1  227.68    5.00
   3   4  -1  224.78    8.30
  -3   4   1  228.88    7.20
   3   4  -1  224.48    8.40
  -3   4   1  220.88    7.40
   3   4  -1  218.78    8.10
   3   4  -1  224.88    7.20
  -2  -4   1    5.30    2.70
  -2  -4   1    2.40    3.10
   2  -4  -1    6.70    1.20
  -2  -4   1    4.40    3.10
   2  -4  -1    3.40    2.40
  -2  -4   1    0.10    3.10
   2  -4  -1    1.70    2.50
   2  -4  -1    0.30    2.80
   2   4  -1    9.20    3.70
   2   4  -1    8.80    3.50
   2   4  -1    8.00    3.20
  -2   4   1    6.70    3.20
  -2   4   1    4.60    2.60
   2   4  -1    7.00    2.90
  -2   4   1    0.80    3.10
   2   4  -1    6.00    3.00
   1  -4  -1 1467.05   30.40
  -1  -4   1 1499.25   30.60
  -1  -4   1 1472.05   30.00
  -1  -4   1 1499.25   30.60
   1  -4  -1 1488.45   29.10
   1  -4  -1 1466.65   30.50
  -1   4   1 1475.05   29.00
   1   4  -1 1457.35   30.00
   1   4  -1 1475.15   30.80
  -1   4   1 1452.25   30.50
  -1   4   1 1473.05   29.10
   1   4  -1 1487.05   30.30
  -1   4   1 1500.45   30.90
  -1   4   1 1444.96   30.40
   1   4  -1 1474.65   30.60
   1   4  -1 1488.65   30.60
   0  -4   1 1011.90   21.30
   0  -4  -1 1000.20   20.50
   0  -4  -1 1001.70   21.40
   0  -4   1 1002.80   21.30
   0  -4   1  984.60   21.30
   0  -4   1  998.00   20.30
   0  -4  -1  994.40   21.30
   0   4  -1  968.60   21.30
   0   4  -1  998.30   20.20
   0   4   1 1001.20   21.90
   0   4  -1  996.30   20.40
   0   4   1  999.70   21.50
   0   4   1  974.50   21.30
   0   4   1 1000.60   20.40
   0   4  -1  968.10   21.40
   0   4  -1 1004.50   21.60
   0   4   1  983.00   20.70
   1  -4   1 1580.54   32.30
  -1  -4  -1 1581.44   33.00
  -1  -4  -1 1609.24   32.60
  -1  -4  -1 1607.44   32.40
  -1  -4  -1 1619.74   32.70
  -1   4  -1 1589.44   30.90
   1   4   1 1560.84   33.20
   1   4   1 1524.65   32.50
  -1   4  -1 1617.74   30.80
  -1   4  -1 1620.84   32.70
   1   4   1 1578.54   32.50
   1   4   1 1580.94   32.20
  -1   4  -1 1584.84   32.60
   1   4   1 1568.64   32.60
  -1   4  -1 1569.74   32.50
   2  -4   1  796.52   17.20
  -2  -4  -1  785.62   18.40
   2  -4   1  809.32   17.40
  -2  -4  -1  815.92   17.90
   2  -4   1  788.32   17.20
  -2  -4  -1  787.52   18.00
  -2   4  -1  793.42   17.60
   2   4   1  783.72   17.80
  -2   4  -1  822.42   17.30
   2   4   1  799.02   17.60
  -2   4  -1  789.02   17.60
   2   4   1  807.22   18.20
   2   4   1  773.92   18.50
   2   4   1  784.82   17.70
  -3  -4  -1  194.78    6.90
   3  -4   1  192.48    6.50
  -3  -4  -1  202.28    7.10
   3  -4   1  184.98    8.00
   3  -4   1  197.88    6.20
  -3  -4  -1  190.88    7.40
   3   4   1  194.78    6.60
   3   4   1  190.98    8.00
  -3   4  -1  204.08    6.30
   3   4   1  187.48    8.90
  -3   4  -1  206.48    6.70
   3   4   1  197.88    7.50
   3   4   1  193.58    8.00
   4  -4   1   24.60    2.10
  -4  -4  -1   21.00    3.40
  -4  -4  -1   16.30    4.00
   4  -4   1   22.50    2.90
   4  -4   1   22.60    1.90
   4  -4   1   23.30    1.90
   4  -4   1   23.80    2.00
  -4  -4  -1   25.60    4.40
  -4   4  -1   20.10    3.20
  -4   4  -1   22.50    3.10
   4   4   1   17.20    4.10
   4   4   1   18.30    2.80
   4   4   1   20.70    4.70
  -4   4  -1   24.80    3.20
   4   4   1   23.40    4.80
  -5  -4  -1   46.30    4.00
   5  -4   1   42.60    4.20
   5  -4   1   42.00    3.60
   5  -4   1   43.40    3.40
   5   4   1   46.40    3.70
  -5   4  -1   39.20    5.40
   5   4   1   45.70    6.20
  -5   4  -1   39.50    3.70
  -5   4  -1   35.70    5.30
   6  -4   1  414.06   10.30
   6  -4   1  405.46   10.90
  -6  -4  -1  424.36   11.20
   6  -4   1  394.96   10.50
  -6   4  -1  409.56   11.20
  -6   4  -1  407.56   10.60
  -6   4  -1  404.46   10.60
   6   4   1  414.26   13.60
   6   4   1  409.66   14.30
   7  -4   1   96.09    6.40
   7  -4   1   90.09    5.50
   7  -4   1   93.09    6.00
  -7  -4  -1   83.79    6.00
  -7   4  -1  100.29    5.60
   7   4   1   80.59    7.70
  -7   4  -1   81.89    5.30
  -7   4  -1   98.89    6.50
   7   4   1  103.39   10.00
   8  -4   1    8.60    4.90
   8  -4   1   12.40    3.80
  -8  -4  -1    9.30    3.60
   8  -4   1    8.80    4.80
   8  -4   1   15.80    4.60
   8   4   1    5.50    6.40
   8   4   1   10.50    7.40
  -8   4  -1   13.00    4.60
  -8   4  -1   10.90    3.60
  -8   4  -1    7.60    3.20
   9  -4   1   33.00    5.60
   9  -4   1   19.50    5.80
  -9  -4  -1   25.40    4.70
  -9  -4  -1   19.20    3.60
   9   4   1   17.30    7.50
  -9   4  -1   25.30    3.70
  -9   4  -1   26.50    4.00
  -9   4  -1   18.80    5.40
   9   4   1   17.10    8.60
 -10  -4  -1  352.86   11.50
  10  -4   1  353.46   13.00
  10  -4   1  338.37   12.90
 -10   4  -1  345.97   10.10
  10   4   1  340.27   18.70
  10   4   1  335.97   18.00
 -10   4  -1  352.56   12.70
 -10   4  -1  352.46   10.00
  11  -4   1    6.50    6.30
  11  -4   1   11.40    6.50
 -11  -4  -1    1.30    1.80
 -11  -4  -1    6.00    4.80
  11   4   1   -6.40   10.60
 -11   4  -1   -2.70    1.20
  11   4   1    6.90    8.30
 -11   4  -1    1.40    4.00
  12  -4   1   25.30    7.40
  12  -4   1   30.10    7.80
 -12  -4  -1   34.60    5.70
  12   4   1   40.90   11.10
  12   4   1   52.39   12.80
 -12   4  -1   27.70    4.50
 -12  -5   1    3.50    2.00
  12  -5  -1    2.50    6.30
 -12   5   1   -1.30    1.50
 -12   5   1    3.40    4.60
 -12   5   1    0.00    2.70
  12   5  -1    8.10   10.70
  11  -5  -1   22.80    7.70
 -11  -5   1   39.00    5.90
  11  -5  -1   28.00    6.50
  11   5  -1   27.20   10.90
  11   5  -1   36.00   12.30
 -11   5   1   29.20    4.90
 -11   5   1   24.30    6.70
  10  -5  -1    2.20    6.10
  10   5  -1   -7.20    9.00
  10   5  -1   -8.80    9.10
 -10   5   1    5.10    1.60
 -10   5   1    3.60    5.70
 -10   5   1    9.00    4.40
   9  -5  -1    1.50    4.60
  -9  -5   1   -2.00    6.90
  -9  -5   1   -4.40    1.50
   9  -5  -1   -1.20    3.70
  -9  -5   1    5.20    5.10
  -9   5   1   -9.80    4.90
  -9   5   1   10.30    3.70
   9   5  -1   -9.30    9.20
   9   5  -1   -7.20    8.10
  -9   5   1    8.40    6.80
  -8  -5   1  663.13   20.00
   8  -5  -1  633.24   15.50
  -8  -5   1  644.74   17.00
  -8  -5   1  653.63   16.70
   8  -5  -1  667.53   16.20
  -8   5   1  658.83   16.10
   8   5  -1  678.03   20.50
  -8   5   1  655.03   15.90
   8   5  -1  669.73   21.30
  -8   5   1  649.83   17.50
  -7  -5   1  299.87   12.50
  -7  -5   1  305.77   10.10
   7  -5  -1  293.67    8.90
  -7  -5   1  281.27   10.10
  -7   5   1  296.87    9.60
   7   5  -1  291.57   13.00
   7   5  -1  289.77   13.60
  -7   5   1  309.97   10.50
   6  -5  -1  828.12   19.70
  -6  -5   1  840.32   22.10
   6  -5  -1  850.01   18.10
   6  -5  -1  867.31   17.90
  -6  -5   1  818.92   19.70
  -6  -5   1  858.01   20.00
  -6   5   1  822.02   19.20
  -6   5   1  842.72   20.00
   6   5  -1  858.31   22.20
   6   5  -1  826.32   17.80
   6   5  -1  860.91   22.70
  -5  -5   1  301.07   11.00
   5  -5  -1  305.47    9.40
  -5  -5   1  300.27    9.80
   5  -5  -1  320.97    7.50
   5   5  -1  290.17   12.30
  -5   5   1  295.97    9.60
  -5   5   1  310.97    9.50
   5   5  -1  315.87    8.80
   5   5  -1  312.67   12.00
   4  -5  -1  191.38    4.40
  -4  -5   1  206.18    7.90
   4  -5  -1  186.68    6.10
   4  -5  -1  197.58    7.30
   4  -5  -1  198.08    4.50
  -4  -5   1  208.28    8.40
  -4  -5   1  199.08    7.60
   4   5  -1  197.08    7.40
   4   5  -1  215.88    9.30
  -4   5   1  195.88    7.50
   4   5  -1  197.18    9.10
  -4   5   1  197.18    7.60
   3  -5  -1   52.39    4.90
   3  -5  -1   57.59    4.50
  -3  -5   1   54.79    5.40
  -3  -5   1   58.19    4.80
  -3  -5   1   59.09    5.30
   3  -5  -1   54.59    4.10
  -3  -5   1   63.89    5.50
  -3   5   1   56.49    4.70
   3   5  -1   58.59    5.00
   3   5  -1   61.79    6.00
   3   5  -1   64.99    5.30
   3   5  -1   51.59    5.20
   3   5  -1   56.89    5.40
  -3   5   1   61.19    5.60
  -2  -5   1 1805.02   37.80
   2  -5  -1 1836.32   37.40
   2  -5  -1 1823.02   37.20
   2  -5  -1 1760.12   37.40
  -2  -5   1 1833.02   37.60
  -2  -5   1 1844.62   37.80
  -2  -5   1 1831.22   39.40
   2   5  -1 1826.72   38.00
  -2   5   1 1864.61   37.70
  -2   5   1 1823.52   37.70
  -2   5   1 1842.32   35.30
   2   5  -1 1771.22   38.30
  -2   5   1 1867.21   37.90
   2   5  -1 1834.72   37.70
  -2   5   1 1833.12   35.20
   2   5  -1 1805.52   37.60
   2   5  -1 1777.22   37.40
   1  -5  -1  828.52   18.80
   1  -5  -1  821.22   18.60
  -1  -5   1  832.02   18.00
  -1  -5   1  816.72   18.80
  -1  -5   1  838.72   18.90
  -1  -5   1  831.52   18.80
   1  -5  -1  824.42   18.50
  -1   5   1  816.22   17.10
  -1   5   1  795.22   19.00
   1   5  -1  840.12   19.40
  -1   5   1  836.12   19.00
   1   5  -1  809.62   17.90
  -1   5   1  779.92   17.40
   1   5  -1  822.92   18.30
  -1   5   1  832.52   18.90
   1   5  -1  832.52   18.90
   0  -5  -1 3640.34   72.19
   0  -5   1 3511.95   73.09
   0  -5  -1 3802.02   72.39
   0  -5   1 3520.35   75.19
   0  -5   1 3566.34   71.79
   0  -5  -1 3627.34   70.89
   0  -5   1 3556.74   71.39
   0   5   1 3639.34   72.49
   0   5  -1 3649.53   70.59
   0   5   1 3529.75   70.79
   0   5  -1 3662.73   72.19
   0   5   1 3621.64   70.99
   0   5  -1 3617.14   71.99
   0   5   1 3686.43   72.09
   0   5   1 3724.03   72.19
   0   5  -1 3762.72   72.19
   1  -5   1  189.98    6.70
   1  -5   1  196.38    7.60
  -1  -5  -1  201.68    7.50
  -1  -5  -1  189.98    7.10
  -1  -5  -1  196.28    7.90
  -1  -5  -1  184.68    7.20
   1   5   1  180.28   11.70
   1   5   1  197.98    7.60
   1   5   1  187.68    8.10
  -1   5  -1  186.68    4.90
  -1   5  -1  192.48    5.10
  -1   5  -1  177.38    7.70
  -1   5  -1  203.08    7.60
  -1   5  -1  181.28    7.50
   1   5   1  201.28    7.20
   2  -5   1    5.20    3.40
  -2  -5  -1    4.80    3.20
   2  -5   1    2.00    2.80
   2  -5   1    2.50    2.60
  -2  -5  -1    3.10    3.40
  -2  -5  -1    8.80    3.50
   2   5   1    1.50    3.10
   2   5   1    6.80    4.30
   2   5   1    3.40    3.60
   2   5   1    5.70    4.00
  -2   5  -1    8.80    3.40
  -2   5  -1    4.10    3.70
  -2   5  -1    8.60    3.40
   2   5   1    0.80    3.20
   3  -5   1   10.10    2.60
  -3  -5  -1   11.00    3.50
  -3  -5  -1    9.40    3.70
   3  -5   1   14.50    3.00
  -3   5  -1    9.70    3.10
   3   5   1    6.20    3.50
  -3   5  -1    6.50    3.60
   3   5   1   14.00    4.60
   3   5   1   10.40    3.30
   3   5   1    9.10    4.30
   3   5   1   11.80    3.80
  -4  -5  -1   45.80    4.30
   4  -5   1   34.50    3.60
   4  -5   1   46.20    3.90
   4   5   1   39.80    4.00
   4   5   1   34.20    5.50
  -4   5  -1   36.30    3.70
  -4   5  -1   28.80    4.10
   4   5   1   40.90    5.70
  -4   5  -1   51.99    5.00
   5  -5   1  803.52   16.50
   5  -5   1  790.82   18.30
   5  -5   1  828.82   16.40
   5   5   1  786.42   20.90
   5   5   1  823.32   21.30
  -5   5  -1  814.92   18.60
  -5   5  -1  780.22   18.60
  -5   5  -1  844.82   18.50
   5   5   1  846.02   18.10
  -6  -5  -1  159.58    7.50
   6  -5   1  166.18    6.80
   6  -5   1  165.08    5.40
   6  -5   1  163.58    5.80
  -6   5  -1  164.38    7.10
   6   5   1  155.88   10.40
   6   5   1  167.28    5.80
   6   5   1  160.18   10.80
  -6   5  -1  160.58    7.40
  -6   5  -1  157.18    7.10
   7  -5   1  182.68    7.70
  -7  -5  -1  187.48    8.10
   7  -5   1  182.68    7.00
   7  -5   1  185.08    7.10
  -7   5  -1  181.58    7.80
   7   5   1  175.58   10.90
   7   5   1  159.38   11.70
  -7   5  -1  176.38    7.90
  -7   5  -1  186.48    7.50
   8  -5   1 1158.68   25.60
   8  -5   1 1179.48   26.00
  -8  -5  -1 1201.78   27.10
  -8   5  -1 1213.18   26.10
  -8   5  -1 1206.48   26.30
   8   5   1 1214.68   31.40
   8   5   1 1201.98   30.40
  -8   5  -1 1211.08   27.00
   9  -5   1   33.40    4.40
  -9  -5  -1   29.60    5.40
   9  -5   1   29.90    5.10
   9  -5   1   41.10    6.20
  -9   5  -1   26.80    5.40
   9   5   1   40.00   10.40
  -9   5  -1   42.50    4.30
   9   5   1   31.30    8.50
  10  -5   1   29.10    6.70
 -10  -5  -1   25.70    5.50
  10   5   1   25.80   10.10
  10   5   1   37.50   10.00
 -10   5  -1   41.20    5.60
 -10   5  -1   25.70    5.00
  11  -5   1  110.79    9.40
  11  -5   1  111.19   10.30
 -11  -5  -1  121.09    9.10
 -11   5  -1  117.49    8.00
  11   5   1  101.99   13.10
  11   5   1  106.99   11.40
  12  -5   1  313.87   13.20
  12  -5   1  294.37   14.30
 -12  -5  -1  309.17   18.00
  12   5   1  305.17   19.00
 -12   5  -1  317.17   11.10
  12   5   1  307.57   22.40
  12  -6  -1   42.00   10.00
 -12  -6   1   58.49    7.30
 -12   6   1   46.30    7.90
  12   6  -1   43.40   12.90
 -11  -6   1   10.30    5.90
 -11  -6   1    0.40    2.00
  11  -6  -1    5.60    7.10
 -11   6   1    0.30    5.20
  11   6  -1   12.60   10.00
 -11   6   1   -1.60    1.70
  11   6  -1   -6.70   11.40
 -11   6   1    1.10    2.40
  10  -6  -1   13.50    4.80
  10   6  -1   24.80   11.60
 -10   6   1   15.10    6.20
  10   6  -1   14.60    9.40
 -10   6   1    8.90    5.20
   9  -6  -1   42.20    4.10
   9  -6  -1   44.20    4.70
   9   6  -1   40.30   10.30
  -9   6   1   41.80    5.80
   9   6  -1   39.20   10.90
  -9   6   1   37.70    6.50
  -8  -6   1  173.18   11.70
  -8  -6   1  174.38    9.40
   8  -6  -1  160.68    6.90
   8  -6  -1  170.48    8.60
   8   6  -1  153.88   13.60
  -8   6   1  171.18    8.80
  -8   6   1  164.68    9.50
   8   6  -1  166.88   13.00
   7  -6  -1  334.57    9.80
  -7  -6   1  335.77   11.20
   7  -6  -1  337.57    8.50
  -7  -6   1  363.66   14.00
  -7  -6   1  346.47   11.80
   7   6  -1  360.86   15.40
  -7   6   1  342.97   11.50
  -7   6   1  354.26   11.20
   7   6  -1  345.07   14.60
  -6  -6   1 1583.04   34.20
   6  -6  -1 1574.64   31.10
   6  -6  -1 1571.34   30.70
  -6  -6   1 1573.24   35.80
   6   6  -1 1500.25   33.00
   6   6  -1 1555.24   36.50
  -6   6   1 1542.75   33.50
  -6   6   1 1540.75   33.40
   6   6  -1 1574.64   36.40
  -6   6   1 1613.84   34.00
   5  -6  -1   89.09    4.40
  -5  -6   1   95.89    6.60
   5  -6  -1   84.49    6.10
  -5  -6   1   94.09    8.50
  -5  -6   1   89.09    7.00
  -5   6   1   80.29    6.50
   5   6  -1   95.19    8.30
   5   6  -1   93.29    6.20
  -5   6   1   91.39    6.70
  -5   6   1   84.59    6.70
   5   6  -1   93.09    8.40
  -4  -6   1 4986.70   99.39
   4  -6  -1 5094.59   98.09
   4  -6  -1 4959.60   98.99
   4   6  -1 5020.80   98.89
  -4   6   1 5061.29   99.19
   4   6  -1 4958.90  100.79
  -4   6   1 5114.09   99.39
  -3  -6   1  191.78    8.40
   3  -6  -1  192.78    7.60
  -3  -6   1  182.28    8.30
  -3  -6   1  181.98    8.10
   3  -6  -1  201.68    7.30
   3   6  -1  166.38    7.60
   3   6  -1  177.58    9.00
  -3   6   1  187.48    8.30
  -3   6   1  180.18    7.80
   3   6  -1  186.58    9.30
   3   6  -1  194.18    8.20
  -3   6   1  187.68    7.80
  -2  -6   1 1344.57   28.50
   2  -6  -1 1306.37   29.80
   2  -6  -1 1325.07   28.40
  -2  -6   1 1351.16   29.00
  -2  -6   1 1287.07   29.30
  -2  -6   1 1337.37   29.00
   2  -6  -1 1327.57   28.40
  -2   6   1 1334.47   29.10
   2   6  -1 1320.07   28.70
   2   6  -1 1320.57   28.90
   2   6  -1 1330.57   29.00
  -2   6   1 1334.47   25.90
   2   6  -1 1317.57   29.60
  -2   6   1 1281.07   26.00
   2   6  -1 1344.97   29.00
  -2   6   1 1309.87   28.70
  -2   6   1 1340.57   29.30
   1  -6  -1 2004.60   40.70
  -1  -6   1 1881.31   40.80
   1  -6  -1 1946.41   40.50
  -1  -6   1 2026.40   41.10
  -1  -6   1 1924.51   41.90
  -1  -6   1 1990.40   39.80
   1  -6  -1 1932.71   40.90
  -1   6   1 1963.20   40.90
  -1   6   1 1920.11   38.90
   1   6  -1 1969.80   41.20
  -1   6   1 1943.51   41.30
  -1   6   1 1973.50   38.60
   1   6  -1 1999.90   41.10
   1   6  -1 1962.10   40.80
   1   6  -1 1936.61   40.00
   1   6  -1 1913.31   39.70
  -1   6   1 1952.70   41.00
   0  -6  -1  364.66   10.80
   0  -6  -1  374.56   10.70
   0  -6   1  371.56   10.90
   0  -6   1  371.56   12.00
   0  -6  -1  361.06   11.20
   0   6  -1  368.56   11.50
   0   6  -1  368.36    9.50
   0   6   1  357.36    9.40
   0   6   1  357.16   12.00
   0   6  -1  335.47   12.20
   0   6  -1  367.46   11.20
   0   6   1  371.16   12.30
   0   6   1  360.06   11.10
   0   6  -1  362.36    9.20
   0   6   1  360.36    9.70
   1  -6   1   26.70    4.10
  -1  -6  -1   20.40    4.40
   1  -6   1   23.00    3.70
   1  -6   1   26.60    4.20
  -1  -6  -1   22.10    4.30
  -1  -6  -1   22.10    4.40
  -1   6  -1   16.60    4.20
   1   6   1   23.80    3.70
   1   6   1   20.10    3.90
  -1   6  -1   19.90    2.40
   1   6   1   26.40    5.00
   1   6   1   20.60    4.80
  -1   6  -1   20.00    4.00
  -1   6  -1   22.50    2.40
  -1   6  -1   19.30    4.00
   1   6   1   17.70    3.90
   2  -6   1    1.40    3.20
  -2  -6  -1    3.40    3.40
   2  -6   1    2.20    3.10
  -2  -6  -1    5.00    4.30
   2  -6   1    4.20    3.10
  -2  -6  -1    9.50    3.80
  -2   6  -1    4.90    4.30
   2   6   1    0.90    3.70
   2   6   1    0.30    4.10
  -2   6  -1    2.30    3.60
   2   6   1   -0.10    4.60
  -2   6  -1    3.30    3.80
   2   6   1    0.60    4.10
   3  -6   1   99.29    5.90
  -3  -6  -1  108.79    7.20
  -3  -6  -1   92.39    6.00
   3  -6   1   99.89    5.60
   3   6   1   98.29    6.80
   3   6   1   97.19    7.10
  -3   6  -1  109.09    6.60
  -3   6  -1   94.19    6.50
   3   6   1   96.89    8.10
  -3   6  -1   98.79    7.00
   4  -6   1    5.90    3.00
   4  -6   1    3.50    3.30
  -4  -6  -1    8.70    3.90
   4   6   1   -0.20    6.60
  -4   6  -1    6.50    4.30
   4   6   1    1.30    3.80
  -4   6  -1    8.10    3.40
   4   6   1    5.00    6.00
   5  -6   1   12.70    2.60
  -5  -6  -1   12.80    4.10
   5  -6   1   13.00    3.60
   5   6   1    8.90    6.70
  -5   6  -1   10.10    4.40
  -5   6  -1   11.50    3.70
   5   6   1   16.50    6.30
   5   6   1    7.20    3.70
  -5   6  -1    9.10    3.90
   6  -6   1   22.10    3.90
  -6   6  -1   17.30    4.10
  -6   6  -1   16.50    4.20
   6   6   1   12.70    7.30
   6   6   1    9.30    3.60
   6   6   1   22.30    7.70
  -6   6  -1   13.70    4.60
  -7  -6  -1   61.59    6.20
   7  -6   1   48.90    5.00
  -7  -6  -1   81.29    6.80
   7  -6   1   59.39    3.70
   7   6   1   62.59    9.10
  -7   6  -1   59.39    5.80
  -7   6  -1   59.19    5.40
   7   6   1   57.29    8.40
  -7   6  -1   58.79    5.40
   8  -6   1 1259.17   27.10
   8  -6   1 1321.77   27.50
  -8  -6  -1 1363.26   30.70
  -8   6  -1 1328.97   29.40
   8   6   1 1338.57   34.60
   8   6   1 1317.87   33.90
  -8   6  -1 1309.87   29.30
  -9  -6  -1  105.39    8.80
   9  -6   1   86.39    5.60
   9  -6   1   99.19    6.50
   9   6   1   98.69   11.60
  -9   6  -1   98.79    7.80
   9   6   1  110.99   12.60
  -9   6  -1   83.19    6.70
  10  -6   1  622.64   18.30
  10  -6   1  610.24   16.10
 -10  -6  -1  642.84   18.20
  10   6   1  647.54   23.40
  10   6   1  628.34   23.60
 -10   6  -1  624.54   17.00
 -11  -6  -1   10.10    6.00
  11  -6   1   12.60    6.60
 -11  -6  -1    2.90    2.20
  11   6   1   14.00   11.20
 -11   6  -1   -4.10    1.90
  11   6   1    3.20   10.30
 -11   6  -1    0.80    5.40
 -11   6  -1   -0.60    1.60
  11  -7  -1    2.80    7.20
  11   7  -1   12.60   10.50
 -11   7   1   -0.60    2.40
 -11   7   1    6.60    6.20
  10  -7  -1    3.60    3.50
 -10  -7   1    9.90    6.10
 -10  -7   1   -0.80    2.00
  10   7  -1    8.80   10.60
  10   7  -1    8.90   10.60
 -10   7   1    1.00    1.90
 -10   7   1   15.30    6.10
   9  -7  -1   73.69    4.10
   9  -7  -1   64.59    5.70
   9   7  -1   57.39   10.90
  -9   7   1   80.19    7.50
  -9   7   1   71.89    7.20
   9   7  -1   82.39   10.80
   8  -7  -1  475.45   10.30
  -8   7   1  485.75   14.90
   8   7  -1  484.15   20.60
  -8   7   1  477.55   15.20
   8   7  -1  501.35   20.10
  -7  -7   1  561.04   16.70
  -7  -7   1  557.24   18.10
   7   7  -1  546.55   19.10
  -7   7   1  560.74   16.10
  -7   7   1  564.04   16.00
   7   7  -1  520.65   13.30
   7   7  -1  541.25   19.40
  -6  -7   1   28.00    5.00
  -6  -7   1   30.00    5.60
  -6  -7   1   23.20    6.40
   6   7  -1   25.70    4.40
  -6   7   1   24.50    4.90
  -6   7   1   20.80    5.60
   6   7  -1   21.80    7.30
   6   7  -1   36.00    7.90
  -5  -7   1  957.20   23.30
   5  -7  -1  925.51   21.00
  -5  -7   1  967.10   23.80
  -5  -7   1  842.02   24.40
   5   7  -1  952.10   24.90
  -5   7   1  956.50   22.80
  -5   7   1  988.20   22.90
   5   7  -1  968.00   26.00
   5   7  -1  960.10   24.70
   4  -7  -1   88.79    6.00
   4  -7  -1   97.89    6.60
  -4  -7   1   94.99    8.20
  -4  -7   1   89.59    7.20
  -4  -7   1   95.69    7.80
  -4   7   1   90.79    7.60
   4   7  -1   91.59    8.10
  -4   7   1   83.89    7.70
  -4   7   1   78.99    7.10
   4   7  -1   93.29    8.20
   4   7  -1   99.09    7.80
  -3  -7   1  769.22   19.10
   3  -7  -1  718.53   18.50
   3  -7  -1  783.92   18.30
  -3  -7   1  761.92   19.20
  -3  -7   1  750.02   19.20
   3   7  -1  756.32   20.70
   3   7  -1  765.22   19.80
  -3   7   1  776.42   19.50
   3   7  -1  752.72   19.10
  -3   7   1  768.82   19.10
  -2  -7   1  682.13   17.50
   2  -7  -1  637.34   16.70
  -2  -7   1  657.33   17.20
   2  -7  -1  655.93   16.60
  -2  -7   1  671.13   16.40
  -2   7   1  657.73   17.20
   2   7  -1  674.13   16.40
  -2   7   1  599.94   13.60
  -2   7   1  660.03   17.70
   2   7  -1  673.53   17.00
   2   7  -1  682.83   18.80
  -2   7   1  670.93   13.50
  -2   7   1  654.23   17.50
   1  -7  -1   54.89    5.40
  -1  -7   1   48.20    5.00
   1  -7  -1   42.50    4.60
   1  -7  -1   52.39    6.40
  -1   7   1   58.09    6.30
  -1   7   1   40.70    3.70
  -1   7   1   46.50    5.90
   1   7  -1   53.69    6.50
   1   7  -1   43.60    5.50
  -1   7   1   49.60    4.20
   1   7  -1   50.99    4.80
   1   7  -1   49.90    4.30
   1   7  -1   50.89    6.00
   0  -7  -1 1262.87   27.50
   0  -7   1 1216.58   27.20
   0  -7  -1 1197.28   27.10
   0  -7   1 1190.38   27.10
   0  -7   1 1155.18   26.70
   0   7   1 1198.08   25.70
   0   7   1 1154.28   28.90
   0   7  -1 1205.98   25.50
   0   7  -1 1243.78   27.90
   0   7   1 1229.78   27.70
   0   7   1 1207.48   27.90
   0   7  -1 1191.08   27.20
   0   7   1 1199.98   27.40
   0   7  -1 1212.28   27.60
   0   7  -1 1206.68   25.20
   1  -7   1    3.30    3.80
  -1  -7  -1    3.80    4.20
  -1  -7  -1    4.80    4.40
   1  -7   1    3.10    3.40
   1  -7   1   -0.20    4.50
  -1   7  -1    3.60    2.40
  -1   7  -1    3.70    4.20
   1   7   1   -0.50    3.90
   1   7   1    6.80    6.30
  -1   7  -1   -1.80    4.90
   1   7   1    3.50    3.60
  -1   7  -1    5.00    6.90
   1   7   1   10.20    4.70
  -1   7  -1    3.70    2.10
   1   7   1    8.30    4.20
  -2  -7  -1  130.49    7.60
   2  -7   1  133.49    6.80
  -2  -7  -1  144.09    7.30
   2  -7   1  127.09    7.20
   2   7   1  121.69    7.10
  -2   7  -1  121.19    7.60
   2   7   1  126.39   10.00
   2   7   1  126.39    8.80
  -2   7  -1  137.19    8.50
  -2   7  -1  125.99    8.00
   2   7   1  132.59    8.20
  -3  -7  -1   50.19    6.00
  -3  -7  -1   52.59    5.20
   3  -7   1   50.19    4.70
   3  -7   1   45.80    4.70
   3   7   1   51.59    6.80
   3   7   1   51.99    5.80
  -3   7  -1   40.50    5.50
  -3   7  -1   53.99    5.50
   3   7   1   41.60    5.90
   4  -7   1  117.29    6.40
  -4  -7  -1  110.89    7.60
  -4  -7  -1  124.59    8.30
   4  -7   1  119.49    6.40
  -4   7  -1  117.59    7.50
  -4   7  -1  104.79    8.30
   4   7   1  122.39   10.10
   4   7   1  105.79    9.20
  -4   7  -1  113.39    7.10
   4   7   1   98.79    7.50
   5  -7   1   25.40    3.60
  -5  -7  -1   34.20    5.70
   5  -7   1   28.60    4.20
   5   7   1   23.70    7.30
  -5   7  -1   34.70    4.80
  -5   7  -1   33.20    5.70
   5   7   1   34.70    8.00
   5   7   1   30.50    7.10
  -6  -7  -1  140.69    9.20
  -6  -7  -1  160.08    8.60
   6  -7   1  149.39    7.70
   6   7   1  152.48    8.30
   6   7   1  172.18   13.00
  -6   7  -1  173.58    9.10
   6   7   1  153.48   11.60
  -6   7  -1  160.98    8.80
  -6   7  -1  167.98    8.10
  -7  -7  -1   52.09    6.60
   7   7   1   49.30    4.10
   7   7   1   34.30    8.60
  -7   7  -1   38.50    6.20
  -7   7  -1   38.90    5.30
   7   7   1   23.80    8.60
  -8  -7  -1  154.98   10.40
   8   7   1  166.18   14.00
   8   7   1  156.48   13.20
  -8   7  -1  158.78    9.70
 -10  -7  -1  127.39   10.60
  10  -7   1  137.19    9.80
  10   7   1  112.69   13.40
  10   7   1   99.29   12.20
 -10   7  -1  103.39    9.70
 -11  -8   1    0.50    6.70
  11   8  -1   15.20   12.70
  11   8  -1   11.70   11.90
 -11   8   1    4.50    7.00
 -10  -8   1   10.10    6.90
  10   8  -1   25.90   10.90
 -10   8   1   13.30    6.90
  10   8  -1    6.90   12.20
  -9  -8   1   91.39    8.60
   9   8  -1   72.39   12.00
   9   8  -1   79.39   11.60
  -9   8   1  117.49    9.10
  -9   8   1   80.49    8.10
  -8   8   1   39.10    6.90
  -8   8   1   53.89    6.60
   8   8  -1   36.50   11.10
   8   8  -1   40.50    9.90
   7   8  -1  470.15   18.80
   7   8  -1  450.05   21.10
  -7   8   1  475.85   14.80
  -7   8   1  465.65   17.00
   6   8  -1   23.10    9.00
   6   8  -1   16.40    4.90
  -6   8   1   17.00    6.30
  -6   8   1   20.50    5.60
   6   8  -1   16.60    8.00
  -5  -8   1  213.98   10.80
  -5  -8   1  213.78   10.00
  -5  -8   1  218.18   10.60
  -5   8   1  189.48   10.50
  -5   8   1  201.28   10.20
   5   8  -1  179.68   11.60
  -5   8   1  192.98    9.70
   5   8  -1  199.18    9.90
   5   8  -1  215.58   12.40
  -4  -8   1   70.19    6.60
  -4  -8   1   81.59    7.30
  -4  -8   1   81.49    7.40
   4   8  -1   73.69    8.30
  -4   8   1   81.19    8.60
  -4   8   1   60.49    9.40
   4   8  -1   71.99    6.70
   4   8  -1   71.69    8.40
  -4   8   1   77.49    7.30
   3  -8  -1  710.63   18.10
  -3  -8   1  708.03   18.90
   3   8  -1  730.43   19.40
  -3   8   1  704.33   19.10
   3   8  -1  723.13   21.90
  -3   8   1  724.13   19.60
   3   8  -1  764.52   21.30
   2  -8  -1   98.09    7.30
  -2  -8   1  104.69    8.00
   2   8  -1   99.69    8.00
  -2   8   1  114.29   10.10
   2   8  -1   97.09    8.80
  -2   8   1  110.59    7.70
  -2   8   1   82.49    3.70
   2   8  -1  103.99    8.10
   2   8  -1   95.69    6.80
   1  -8  -1 1639.44   35.70
  -1  -8   1 1624.44   35.80
  -1  -8   1 1576.04   35.50
  -1   8   1 1658.43   36.80
   1   8  -1 1638.94   36.40
   1   8  -1 1570.74   41.40
  -1   8   1 1643.04   36.10
  -1   8   1 1612.64   35.80
   1   8  -1 1669.93   36.40
   1   8  -1 1659.63   34.70
   1   8  -1 1547.45   35.50
  -1   8   1 1626.74   32.90
  -1   8   1 1615.64   33.20
   0  -8   1  252.97   10.70
   0  -8  -1  253.47   10.20
   0   8   1  249.88    8.70
   0   8   1  261.67    8.30
   0   8   1  251.77   11.60
   0   8  -1  254.57    8.60
   0   8  -1  241.28    8.00
   0   8   1  271.67   12.20
   0   8  -1  257.97   11.00
   0   8  -1  246.98   10.80
   0   8   1  262.27   10.30
  -1  -8  -1 1084.39   25.70
   1  -8   1 1077.79   25.40
  -1  -8  -1 1091.49   25.80
  -1   8  -1 1121.79   26.40
  -1   8  -1 1081.59   26.00
   1   8   1 1092.59   24.80
   1   8   1 1095.89   26.80
   1   8   1 1101.69   26.00
  -1   8  -1 1035.80   23.20
  -1   8  -1 1139.29   26.30
  -1   8  -1 1080.69   22.50
   1   8   1 1057.19   24.40
   2  -8   1    2.70    4.40
   2  -8   1    3.90    4.40
  -2  -8  -1    7.60    5.40
  -2  -8  -1    2.90    4.60
   2   8   1    5.20    4.40
   2   8   1    3.30    5.70
  -2   8  -1   -0.80    4.80
  -2   8  -1    5.00    6.00
   2   8   1   10.00    6.10
   2   8   1    0.50    5.10
  -2   8  -1    1.10    5.00
  -3  -8  -1   32.20    5.90
  -3  -8  -1   24.50    4.90
   3  -8   1   30.00    4.80
   3  -8   1   26.20    4.50
   3   8   1   27.70    5.50
   3   8   1   25.80    6.90
   3   8   1   28.70    6.70
  -3   8  -1   40.20    5.80
  -3   8  -1   39.10    5.90
  -3   8  -1   28.60    6.00
  -4  -8  -1  497.35   15.10
  -4  -8  -1  458.75   14.40
   4  -8   1  458.75   13.40
   4   8   1  492.95   16.00
  -4   8  -1  502.35   21.50
   4   8   1  479.75   15.00
  -4   8  -1  503.95   14.40
   4   8   1  473.15   16.80
  -4   8  -1  471.65   15.20
  -5  -8  -1   79.59    7.50
  -5  -8  -1   89.79    7.20
   5   8   1   82.39    9.20
  -5   8  -1   94.59    7.90
   5   8   1   92.79    9.60
  -5   8  -1   94.79    7.70
  -5   8  -1   95.39    9.10
   5   8   1   85.99    8.20
  -6  -8  -1  372.96   13.90
   6   8   1  371.36   12.30
  -6   8  -1  371.56   12.10
   6   8   1  359.96   15.90
   6   8   1  371.06   16.20
  -6   8  -1  381.06   14.10
  -8  -8  -1   26.00    6.70
  -8   8  -1   15.20    6.60
   8   8   1   23.00   10.90
   8   8   1   30.80   10.80
  -9  -8  -1   99.09    9.00
   9   8   1   82.99   11.90
   9   8   1  123.29   14.20
  -9   8  -1  110.59   10.30
 -10  -8  -1    6.20    6.80
 -10   8  -1    3.20    6.70
  10   8   1    0.70   11.90
  10   8   1    9.90   10.50
 -10   8  -1    9.20    3.40
 -10  -9   1  286.67   21.10
  10   9  -1  272.07   22.10
 -10   9   1  293.27   14.40
  10   9  -1  237.18   22.70
  -9  -9   1  269.27   14.40
  -9   9   1  276.47   14.00
   9   9  -1  260.47   18.10
   9   9  -1  270.07   19.70
  -8  -9   1  135.49   11.30
  -8   9   1  147.29   10.30
   8   9  -1  148.59   14.10
   8   9  -1  131.69   13.00
  -8   9   1  128.39   11.90
   7   9  -1   15.20    7.30
   7   9  -1    9.50    9.90
   7   9  -1   22.30    9.50
  -7   9   1   11.50    5.70
  -7   9   1   11.30    7.30
   6   9  -1   71.79   10.20
   6   9  -1   70.79    6.70
  -6   9   1   81.19    7.80
   6   9  -1   85.19   10.00
  -5   9   1  316.27   14.10
   5   9  -1  344.47   12.70
  -5   9   1  337.17   13.20
   5   9  -1  338.47   15.80
   5   9  -1  347.47   16.00
   4  -9  -1    2.70    6.90
  -4  -9   1    3.10    4.70
  -4   9   1    2.70    5.90
   4   9  -1   -4.60    5.40
   4   9  -1   -3.00    6.20
  -4   9   1    4.50    5.30
  -4   9   1   -0.90    6.70
   4   9  -1   -9.40    7.20
   3  -9  -1  200.58    9.40
  -3  -9   1  178.98   11.30
   3   9  -1  180.78   13.10
  -3   9   1  184.98   11.10
  -3   9   1  186.98    9.90
  -3   9   1  201.38   11.90
   3   9  -1  178.68   13.10
   3   9  -1  182.28   11.00
  -2  -9   1  105.59    7.90
   2  -9  -1  102.49    8.30
  -2  -9   1  112.09    9.60
  -2   9   1   99.59    4.10
   2   9  -1  116.19    8.70
  -2   9   1  107.59   10.10
   2   9  -1  126.79   10.20
  -2   9   1  113.49    9.40
   2   9  -1  105.79   10.30
  -2   9   1  111.19    8.60
  -1  -9   1   25.60    6.30
   1  -9  -1   29.10    5.90
   1   9  -1   19.50    4.30
   1   9  -1   19.70    6.60
  -1   9   1   25.50    3.30
  -1   9   1   16.90    7.10
   1   9  -1   33.10    7.30
  -1   9   1   27.50    3.70
   1   9  -1   30.60    5.20
  -1   9   1   23.70    6.30
  -1   9   1   15.90   10.70
   0  -9  -1  522.05   16.10
   0  -9   1  516.45   15.60
   0   9  -1  513.65   13.50
   0   9  -1  507.05   12.90
   0   9   1  542.65   17.60
   0   9  -1  511.95   17.80
   0   9   1  502.95   13.30
   0   9  -1  509.95   16.90
   0   9   1  517.85   17.10
   0   9   1  497.35   22.00
   0   9   1  501.95   13.60
   0   9  -1  516.25   17.00
  -1  -9  -1  622.94   17.80
   1  -9   1  624.94   17.80
  -1   9  -1  613.94   14.20
   1   9   1  599.04   16.60
  -1   9  -1  628.04   18.50
   1   9   1  625.24   16.00
  -1   9  -1  616.34   13.90
  -1   9  -1  571.04   27.40
   1   9   1  648.54   19.70
  -1   9  -1  620.84   17.80
   1   9   1  634.74   18.30
  -2  -9  -1  802.22   21.50
   2  -9   1  826.02   21.00
  -2  -9  -1  828.82   21.70
   2   9   1  792.02   23.10
  -2   9  -1  831.62   22.40
  -2   9  -1  820.42   21.90
  -2   9  -1  805.02   21.80
   2   9   1  829.52   22.20
   2   9   1  844.72   23.00
  -3  -9  -1   94.19    8.40
  -3  -9  -1   92.89    8.60
   3  -9   1   91.59    8.20
  -3   9  -1   86.79    7.80
   3   9   1   83.89    9.10
  -3   9  -1   98.89    9.50
   3   9   1   96.69    9.10
  -3   9  -1   92.09    8.90
   3   9   1  103.69    8.80
  -4  -9  -1  404.66   15.00
  -4  -9  -1  400.56   15.40
   4   9   1  398.56   17.40
   4   9   1  425.26   14.40
  -4   9  -1  392.56   14.10
   4   9   1  414.26   16.20
  -4   9  -1  429.16   14.50
  -4   9  -1  413.36   15.20
  -5  -9  -1    7.00    5.60
   5   9   1    9.00    8.80
  -5   9  -1    2.20    5.20
  -5   9  -1   -1.80    2.70
  -5   9  -1   -2.30    6.50
   5   9   1    7.10    5.60
   5   9   1   11.00    7.50
  -6  -9  -1   63.09    7.90
  -6   9  -1   54.59    9.50
   6   9   1   58.99    6.50
  -6   9  -1   62.19    6.60
   6   9   1   52.89   10.80
   6   9   1   76.19   10.80
  -7  -9  -1   14.80    6.70
  -7  -9  -1    6.40    2.60
   7   9   1   10.80    9.30
   7   9   1   10.80   10.20
  -7   9  -1   13.30    7.40
  -8  -9  -1   24.10    7.30
   8   9   1   25.10   10.40
   8   9   1    8.50    9.80
  -8   9  -1   14.70    7.50
  -9  -9  -1   31.00    7.90
  -9   9  -1   26.00    8.00
   9   9   1   17.40   11.20
   9   9   1   39.00   12.20
 -10  -9  -1    8.20    7.40
  10   9   1    1.30   12.20
  10   9   1   -1.40   11.50
 -10   9  -1    5.00    7.60
 -10   9  -1    5.70    2.30
  -9 -10   1   14.20    7.80
   9  10  -1   -1.20   11.00
  -9  10   1    1.80    2.50
  -8 -10   1  178.58   12.80
   8  10  -1  194.78   18.60
   8  10  -1  174.28   16.10
  -8  10   1  173.58   13.10
  -7 -10   1   10.70    7.50
  -7  10   1    2.40    8.00
  -7  10   1   28.50    6.70
   7  10  -1   18.00    9.90
   7  10  -1   19.40   11.20
  -6 -10   1  484.55   18.20
   6  10  -1  485.65   23.20
   6  10  -1  441.46   15.50
  -6  10   1  509.85   17.00
  -6  10   1  453.05   18.10
   6  10  -1  479.65   19.90
  -5 -10   1  115.19    9.70
   5  10  -1   98.39    9.70
  -5  10   1   82.29    8.30
   5  10  -1   99.49   10.80
   5  10  -1   88.99   10.90
  -4 -10   1  436.36   16.30
  -4 -10   1  422.56   15.30
   4 -10  -1  420.66   14.10
  -4  10   1  425.56   16.80
   4  10  -1  460.05   17.10
   4  10  -1  443.56   19.00
   4  10  -1  453.15   15.80
  -4  10   1  390.66   15.60
  -3 -10   1    4.10    6.70
   3 -10  -1    1.60    5.30
   3  10  -1    3.30    6.80
  -3  10   1   12.20    6.10
  -3  10   1   -0.70    6.90
   3  10  -1   -1.90    6.50
   3  10  -1   -3.50    7.60
  -3  10   1   10.50    7.60
  -2 -10   1   11.20    6.60
   2 -10  -1    5.30    5.30
  -2  10   1   -3.40    6.80
   2  10  -1    1.10    6.00
   2  10  -1    2.60    7.30
  -2  10   1    2.30    6.20
   2  10  -1   -1.60    7.00
  -2  10   1   -0.70    7.50
  -1 -10   1   17.80    6.60
   1 -10  -1   24.60    6.30
  -1  10   1   17.80    3.80
   1  10  -1    4.40    4.20
  -1  10   1   11.40    7.60
   1  10  -1   20.00    7.80
   1  10  -1   21.60    7.40
  -1  10   1   16.00    7.40
   1  10  -1   21.00    5.50
   0 -10  -1  324.87   13.50
   0 -10   1  321.27   13.50
   0  10  -1  334.57   13.90
   0  10   1  320.47   10.90
   0  10  -1  312.97   10.40
   0  10   1  347.77   15.50
   0  10   1  324.77   14.00
   0  10  -1  305.57    9.70
   0  10  -1  334.57   14.20
   1 -10   1   11.70    6.10
  -1 -10  -1    4.30    5.70
  -1  10  -1    7.40    2.80
   1  10   1    7.10    5.20
  -1  10  -1    4.10    6.80
   1  10   1    5.50    7.70
  -1  10  -1    2.60    6.80
   1  10   1    4.40    7.20
  -1  10  -1    7.30    3.00
  -2 -10  -1  259.87   13.00
   2 -10   1  241.78   11.40
  -2  10  -1  277.57   14.10
  -2  10  -1  265.57   13.00
   2  10   1  252.47   13.40
  -2  10  -1  240.28   12.50
   2  10   1  273.97   11.80
   2  10   1  259.77   14.00
   3 -10   1   96.49    8.60
  -3 -10  -1  113.19    9.60
   3  10   1  101.29    9.20
  -3  10  -1  122.99   11.70
   3  10   1  107.39   10.40
  -3  10  -1  101.09    9.70
  -3  10  -1  115.19    9.30
   3  10   1   97.19    9.10
  -4 -10  -1  117.39   11.10
   4 -10   1   92.19    8.00
  -4 -10  -1  124.79    9.00
  -4  10  -1  121.79   11.90
  -4  10  -1  100.69    8.40
   4  10   1  129.29   10.70
   4  10   1  121.09   10.60
  -5 -10  -1   82.09    8.80
  -5  10  -1   76.59    7.40
   5  10   1   78.79   10.60
   5  10   1   83.69    7.90
   5  10   1   77.49   10.80
  -6 -10  -1   46.60    8.30
  -6  10  -1   31.60    8.50
   6  10   1   65.09   10.20
   6  10   1   43.40    6.70
  -6  10  -1   47.50    6.70
   6  10   1   51.69   10.40
  -7 -10  -1   19.30    7.50
   7  10   1   18.40    9.80
  -7  10  -1   -4.50    2.00
  -7  10  -1   -0.70    7.90
   7  10   1    4.10    9.90
  -8 -10  -1  283.17   14.80
  -8  10  -1  274.37   14.70
   8  10   1  305.27   18.80
   8  10   1  297.07   18.20
  -9 -10  -1   50.99   10.20
   9  10   1   31.30   13.80
   9  10   1   67.69   21.50
  -9  10  -1   52.09   14.70
  -8 -11   1  164.98   13.60
   8  11  -1  147.39   15.30
  -8  11   1  149.39   18.20
  -7 -11   1  123.59   10.90
   7  11  -1  101.79   12.40
  -7  11   1  102.99   10.80
   7  11  -1   74.79   12.60
  -7  11   1  127.49    9.70
  -6 -11   1    0.30    7.60
  -6  11   1    2.20    6.70
   6  11  -1    0.50   10.10
  -6  11   1   18.70    9.10
   6  11  -1   -1.60   11.20
  -5 -11   1   42.10    9.70
   5  11  -1   25.30    7.20
  -5  11   1   29.40    7.60
  -5  11   1   27.30    9.00
   5  11  -1   21.20   11.00
   5  11  -1   24.10    8.90
  -4 -11   1   22.40    8.00
   4 -11  -1    3.20    5.40
  -4  11   1   17.50    9.40
  -4  11   1   -1.10    6.70
   4  11  -1    6.40    8.00
   4  11  -1   -2.40    8.90
   4  11  -1   -8.10    7.80
   3 -11  -1   43.20    6.80
  -3 -11   1   53.59    7.80
   3  11  -1   55.59    8.20
   3  11  -1   48.70    8.50
  -3  11   1   48.50    8.60
  -3  11   1   48.90    9.40
   3  11  -1   35.00   10.40
  -2 -11   1   83.69    9.10
   2  11  -1   91.99    9.50
  -2  11   1   86.49    9.90
   2  11  -1   91.39   10.20
  -2  11   1   85.29    9.70
   2  11  -1   80.09    8.20
   1 -11  -1  262.27   13.00
  -1 -11   1  268.27   12.90
   1  11  -1  287.77   14.30
   1  11  -1  297.27   15.60
   1  11  -1  275.87   11.50
  -1  11   1  269.37   14.30
  -1  11   1  309.77   15.50
   0 -11   1  311.47   13.30
   0 -11  -1  288.97   13.10
   0  11   1  310.07   15.90
   0  11   1  301.87   10.00
   0  11   1  309.67   10.40
   0  11  -1  289.77   15.30
   0  11  -1  319.97   16.00
   0  11   1  287.27   15.90
   1 -11   1  927.01   25.30
  -1 -11  -1  938.71   25.50
   1  11   1  948.61   25.70
  -1  11  -1  943.71   26.40
   1  11   1 1011.10   27.20
   1  11   1  964.00   26.90
  -1  11  -1  992.10   26.70
  -2 -11  -1    1.10    7.10
  -2  11  -1   -2.50    7.00
   2  11   1   14.10    8.30
   2  11   1    8.00    6.50
  -2  11  -1    5.50    8.70
   3 -11   1    2.30    5.50
  -3 -11  -1    7.60    7.10
  -3  11  -1    7.40    6.90
   3  11   1   -3.10    7.40
   3  11   1   -3.90    6.70
  -3  11  -1   -3.00    7.60
   3  11   1    3.60    8.50
  -3  11  -1   -6.80    3.20
   4 -11   1   -7.50    4.90
  -4 -11  -1   -2.50    7.30
  -4  11  -1   15.80   14.10
   4  11   1    0.80    8.90
  -4  11  -1    6.40    6.40
   4  11   1    9.10    7.80
  -4  11  -1   10.10    3.50
   4  11   1    8.20    8.40
  -5 -11  -1  268.07   22.40
   5  11   1  279.67   13.30
   5  11   1  271.67   16.60
  -5  11  -1  280.27   15.70
  -5  11  -1  267.97   13.00
  -6 -11  -1    7.10    7.70
   6  11   1   -4.70   10.20
   6  11   1   18.20   10.50
  -6  11  -1   -0.20    8.70
  -7 -11  -1  251.87   15.00
   7  11   1  307.07   19.20
   7  11   1  243.48   19.60
  -7  11  -1  259.97   15.60
  -8 -11  -1   -0.20    8.00
   8  11   1   15.70   14.20
   8  11   1   -4.10   11.70
  -8  11  -1   -6.00    2.00
  -7 -12   1   -1.00    7.70
   7  12  -1   -1.30   11.10
  -7  12   1    5.40   10.70
   7  12  -1   16.60   11.60
  -6 -12   1   13.20    8.50
   6  12  -1    6.10   10.30
  -6  12   1   27.80    7.20
  -6  12   1   -1.60    9.60
   6  12  -1    6.90   10.80
  -5 -12   1   24.00    8.00
   5  12  -1   13.50    9.50
  -5  12   1   17.90    7.90
   5  12  -1   25.70   10.70
  -5  12   1   16.70   10.00
  -4 -12   1    9.30    8.00
   4  12  -1    1.40    7.50
   4  12  -1    8.30   10.70
  -4  12   1    9.00    9.80
   4  12  -1   -7.50    8.00
  -4  12   1    7.50    7.60
   3 -12  -1   -3.20    6.00
  -3 -12   1    5.10    7.10
   3  12  -1    2.80    7.40
   3  12  -1   -0.70    8.20
  -3  12   1    7.30   10.00
  -3  12   1   12.40    8.40
   3  12  -1    4.70   10.30
  -2 -12   1   58.79    8.50
   2 -12  -1   77.09    8.40
  -2  12   1   47.80    8.90
   2  12  -1   74.79    9.80
   2  12  -1   56.99   10.80
   2  12  -1   65.29    7.40
  -2  12   1   50.39   10.40
   1 -12  -1   15.90    7.30
  -1 -12   1   31.40    8.30
   1  12  -1    9.70   10.70
  -1  12   1   33.50   10.00
   1  12  -1   21.70   11.20
   0 -12   1  156.28   12.60
   0 -12  -1  141.19   11.10
   0  12  -1  139.99   13.40
   0  12   1  147.39   14.20
   0  12  -1  144.89   12.40
   0  12   1  133.69   12.70
   1 -12   1  337.47   14.30
  -1 -12  -1  349.37   15.30
  -1  12  -1  330.07   17.90
  -1  12  -1  373.86   17.00
   1  12   1  376.46   18.40
   1  12   1  394.76   30.40
  -2 -12  -1  141.29   11.50
   2 -12   1  123.09   10.80
   2  12   1  108.89   12.50
   2  12   1  110.69   11.40
   2  12   1  121.49   10.90
  -2  12  -1  111.09   12.10
  -2  12  -1  108.59   10.70
  -3 -12  -1  362.16   16.80
   3 -12   1  316.07   14.10
  -3  12  -1  331.47   21.10
   3  12   1  372.56   16.10
  -3  12  -1  346.97   15.90
   3  12   1  356.56   17.80
   3  12   1  313.67   16.50
  -4 -12  -1   40.40    9.00
   4  12   1   26.30   11.40
   4  12   1   51.99    9.30
   4  12   1   52.69    9.40
  -4  12  -1   50.29   10.80
  -4  12  -1   48.10    8.20
  -5 -12  -1   34.50    9.30
   5  12   1   38.30   11.20
  -5  12  -1   43.30   10.10
  -5  12  -1   42.70    6.40
   5  12   1   34.80    9.90
  -6 -12  -1  132.79   11.80
  -6  12  -1  122.89   12.60
   6  12   1  137.89   14.30
   6  12   1  103.89   12.70
  -7 -12  -1    7.00    8.70
  -7  12  -1   15.30   16.30
   7  12   1  -12.50   12.10
   7  12   1    1.50   11.30
  -6 -13   1   13.70    8.90
   6  13  -1   25.60   11.00
   6  13  -1   24.70   12.10
  -6  13   1   15.40   12.00
  -5 -13   1   -4.60    8.40
   5  13  -1   -1.90    9.70
  -5  13   1    2.00    7.90
  -5  13   1   -1.40   10.30
   5  13  -1    1.00   11.90
  -4 -13   1   -2.40    7.80
   4  13  -1    8.80   11.60
   4  13  -1  -13.80    9.50
  -4  13   1   -4.80    8.00
  -4  13   1   -6.70    9.20
  -3 -13   1   -6.60    8.30
  -3  13   1  -10.50    9.10
   3  13  -1   13.20   10.50
  -3  13   1   -2.60    8.60
   3  13  -1   16.00   11.20
  -2 -13   1   -2.60    8.20
   2  13  -1    7.30   10.30
   2  13  -1   20.40    9.20
  -2  13   1   -2.80   10.60
   2  13  -1    3.20    2.60
  -2  13   1   22.40   10.00
  -1 -13   1   25.80    8.00
   1 -13  -1   18.90    8.10
   1  13  -1   20.00   10.50
   1  13  -1   18.30   10.40
  -1  13   1   23.70   10.90
  -1  13   1   10.30    9.70
   0 -13   1   70.79    9.50
   0 -13  -1   60.79    8.60
   0  13  -1   60.09   11.20
   0  13  -1   79.99   11.20
   0  13   1   80.49   12.10
   0  13   1   95.79   12.00
   1 -13   1   10.90    7.80
  -1 -13  -1    5.60    7.40
  -1  13  -1   10.20    8.90
   1  13   1    1.40    9.60
  -1  13  -1    5.40    9.50
   1  13   1   10.90    9.20
  -2 -13  -1  528.25   20.50
  -2  13  -1  558.04   21.40
   2  13   1  546.85   21.20
  -2  13  -1  516.25   21.30
   2  13   1  537.15   21.50
  -3 -13  -1   29.50    9.40
   3  13   1    7.10   10.30
   3  13   1   11.40   11.40
  -3  13  -1   19.00   11.00
  -4 -13  -1  325.17   16.30
  -4  13  -1  324.77   19.20
   4  13   1  339.17   21.00
   4  13   1  285.27   17.10
  -5 -13  -1   58.49   10.20
  -5  13  -1   60.89   11.50
   5  13   1   52.39   10.70
  -3 -14   1    0.90    9.30
  -3  14   1    2.40    9.30
   3  14  -1   -0.50   11.30
  -3  14   1    9.50   11.80
   3  14  -1    3.80    3.00
  -2 -14   1  101.69   10.80
  -2  14   1  112.69   13.90
   2  14  -1  109.79   13.30
  -1 -14   1   94.99   11.40
  -1  14   1   91.69   13.30
   1  14  -1   77.09   12.00
   1  14  -1   83.79   12.00
  -1  14   1  106.89   12.70
   0  14  -1   73.99   11.50
   0  14  -1   84.89   13.10
   0  14   1   91.19   12.90
   0  14   1   97.29   11.70
  -1 -14  -1  105.39   11.30
   1  14   1  101.59   11.80
  -1  14  -1   89.79   11.40
   1  14   1  102.09   13.10
  -1  14  -1  117.99   14.10
  -2 -14  -1   27.60    9.30
  -2  14  -1   57.39   12.60
  -2  14  -1   51.59   10.50
   2  14   1   30.40   12.10
  -3  14  -1   99.49   11.30
  -3  14  -1  103.09   14.00
  13   0  -2    6.80    9.10
  13   0  -2   13.60   10.30
  12   0  -2   24.80    9.10
  12   0  -2   -5.50    9.00
  11   0  -2   -3.50    7.80
 -11   0   2    0.90    8.50
  10   0  -2  601.04   19.60
 -10   0   2  600.64   18.80
  10   0  -2  651.63   19.90
  -9   0   2    8.40    6.20
   9   0  -2   10.80    6.30
   9   0  -2    9.30    6.50
  -9   0   2   11.50    6.10
   8   0  -2 6151.68  123.49
  -8   0   2 6262.67  123.49
   8   0  -2 6259.67  123.99
  -8   0   2 6185.38  122.99
  -7   0   2   -2.30    4.60
  -7   0   2    1.30    4.50
   7   0  -2    4.30    6.00
   6   0  -2   87.99    7.00
   6   0  -2   92.79    6.10
   6   0  -2   87.69    7.20
   6   0  -2   81.39    6.30
  -6   0   2   92.49    6.90
  -6   0   2   93.29    6.60
  -5   0   2    9.30    3.40
   5   0  -2   10.60    3.60
   5   0  -2    8.30    3.20
   5   0  -2   11.60    3.50
  -5   0   2   10.80    3.50
  -4   0   2   46.50    4.30
   4   0  -2   45.60    4.00
   4   0  -2   39.40    3.50
  -4   0   2   40.70    3.70
   4   0  -2   41.40    3.90
  -3   0   2   26.40    3.30
  -3   0   2   21.70    2.90
   3   0  -2   28.70    2.90
   3   0  -2   26.70    3.20
  -2   0   2   50.09    3.70
  -2   0   2   57.39    2.00
  -2   0   2   55.49    3.60
   2   0  -2   57.99    3.20
  -2   0   2   54.39    2.00
   2   0  -2   53.49    3.20
  -1   0   2   -3.50    1.40
  -1   0  -2    8.10    1.60
  -1   0  -2    6.00    1.20
  -2   0  -2 5509.55  104.69
   2   0   2 5465.65  104.19
  -2   0  -2 5383.86  104.69
   2   0   2 5469.15  104.79
   3   0   2    8.30    3.10
   3   0   2    6.50    2.60
  -3   0  -2    5.90    2.60
  -3   0  -2    5.50    1.30
   3   0   2    6.40    2.10
   3   0   2    4.00    2.50
  -3   0  -2    6.20    2.10
  -3   0  -2    5.60    1.40
  -4   0  -2 4223.58   83.49
  -4   0  -2 4154.18   81.39
  -4   0  -2 4255.47   81.39
   4   0   2 4247.18   83.59
   4   0   2 4308.27   82.59
   4   0   2 4272.47   83.29
  -4   0  -2 4283.57   82.79
   4   0   2 4218.88   82.79
   5   0   2    3.70    3.10
  -5   0  -2    1.50    1.40
   5   0   2    0.70    2.60
   5   0   2    1.90    4.10
  -5   0  -2    0.50    3.20
  -5   0  -2    1.40    1.40
   5   0   2    0.40    3.00
   6   0   2 3128.79   64.39
   6   0   2 3178.98   64.79
  -6   0  -2 3221.98   61.49
   6   0   2 3200.78   63.99
  -6   0  -2 3142.69   61.49
   6   0   2 3267.27   63.79
  -7   0  -2    0.90    1.80
   7   0   2    2.30    4.10
  -7   0  -2    2.60    1.70
   7   0   2    3.70    3.50
  -8   0  -2 1092.09   22.20
  -8   0  -2 1107.29   22.30
   8   0   2 1118.09   27.00
  -9   0  -2    0.30    2.30
   9   0   2    1.50    5.50
   9   0   2   -5.80    6.70
  10   0   2   12.00    7.20
 -10   0  -2   10.70    2.60
 -10   0  -2    7.90    2.70
  10   0   2   16.90    6.70
 -11   0  -2   15.80    3.20
 -11   0  -2   20.50    3.00
  11   0   2   10.40    7.30
  11   0   2   14.80    9.20
  12   0   2   51.69   10.50
 -12   0  -2   53.09    5.10
 -12   0  -2   79.59    4.50
  13   0   2    6.70    8.40
 -13   0  -2    2.70    3.30
  13   0   2   10.60   10.20
  13  -1  -2    5.00    8.70
 -13  -1   2   -1.20    3.00
 -13  -1   2    7.20    2.20
  13  -1  -2    6.60    9.50
  13   1  -2   -9.40    9.00
  13   1  -2  -10.90    8.70
 -12  -1   2   90.19    5.00
  12  -1  -2   83.99   10.80
  12  -1  -2  106.89   10.80
  12   1  -2   89.49   11.20
  12   1  -2   87.69   11.20
 -11  -1   2  537.95   12.50
  11  -1  -2  553.54   19.50
 -11  -1   2  540.15   19.00
  11  -1  -2  567.74   19.00
 -11  -1   2  525.35   12.30
  11   1  -2  552.74   22.60
  11   1  -2  567.84   20.10
  10  -1  -2    1.50    7.00
 -10  -1   2    5.00    6.70
 -10  -1   2    6.10    2.50
 -10  -1   2    7.20    2.60
  10  -1  -2   -4.20    6.60
 -10   1   2    4.90    6.30
  10   1  -2   -6.30    7.20
  10   1  -2   10.50    7.00
 -10   1   2   15.00    6.80
   9  -1  -2  395.86   14.80
  -9  -1   2  411.46    9.30
  -9  -1   2  401.06   14.60
  -9  -1   2  411.16   10.00
   9  -1  -2  403.86   14.80
   9   1  -2  423.96   15.60
  -9   1   2  392.46   14.10
  -9   1   2  410.86   14.40
   9   1  -2  412.36   15.50
  -8  -1   2 1127.69   22.90
  -8  -1   2 1187.68   28.10
   8  -1  -2 1143.99   27.50
   8  -1  -2 1165.68   27.40
  -8  -1   2 1133.09   22.80
  -8   1   2 1139.39   27.00
   8   1  -2 1154.28   28.70
  -8   1   2 1123.69   26.80
   8   1  -2 1124.29   27.50
   7  -1  -2 1687.73   36.60
  -7  -1   2 1670.43   36.80
  -7  -1   2 1650.73   36.70
  -7  -1   2 1702.83   32.90
   7  -1  -2 1662.63   36.10
   7  -1  -2 1678.03   36.60
  -7   1   2 1693.03   36.20
   7   1  -2 1657.33   37.30
  -7   1   2 1697.63   36.30
   7   1  -2 1691.03   37.00
  -6  -1   2 2414.56   47.50
   6  -1  -2 2477.75   50.59
  -6  -1   2 2531.75   51.19
  -6  -1   2 2456.85   50.59
   6  -1  -2 2429.26   50.09
   6  -1  -2 2471.15   50.09
  -6  -1   2 2481.15   47.60
   6  -1  -2 2439.06   50.59
   6   1  -2 2491.35   51.49
   6   1  -2 2472.45   50.49
   6   1  -2 2416.26   50.89
   6   1  -2 2457.35   50.89
  -6   1   2 2436.06   50.29
  -6   1   2 2470.85   50.29
   5  -1  -2   25.50    3.50
  -5  -1   2   24.60    2.00
  -5  -1   2   25.10    4.50
  -5  -1   2   25.00    2.20
   5  -1  -2   23.80    3.60
  -5  -1   2   27.60    3.90
   5   1  -2   25.30    4.20
  -5   1   2   26.10    4.00
   5   1  -2   27.40    4.30
   5   1  -2   30.20    4.00
  -5   1   2   21.00    3.70
  -4  -1   2  814.42   18.70
   4  -1  -2  836.12   18.10
  -4  -1   2  831.92   16.50
   4  -1  -2  849.91   18.10
  -4  -1   2  809.92   18.50
  -4  -1   2  835.52   16.50
  -4   1   2  806.92   18.00
   4   1  -2  851.61   18.70
  -4   1   2  833.22   18.30
   4   1  -2  807.42   18.70
   4   1  -2  832.22   18.40
   3  -1  -2  199.98    5.90
  -3  -1   2  199.48    4.90
  -3  -1   2  211.88    6.40
  -3  -1   2  198.08    5.50
  -3  -1   2  192.08    6.50
   3  -1  -2  199.78    6.30
   3   1  -2  199.38    6.60
  -3   1   2  193.18    4.50
   3   1  -2  206.28    6.80
  -3   1   2  202.18    6.40
  -3   1   2  196.78    4.40
   3   1  -2  191.58    6.30
  -3   1   2  188.08    6.00
   2  -1  -2  142.29    3.70
   2  -1  -2  142.79    4.80
  -2  -1   2  149.59    4.00
  -2  -1   2  136.69    3.90
   2  -1  -2  139.79    3.20
  -2  -1   2  133.09    4.80
   2  -1  -2  141.49    4.90
  -2  -1   2  139.29    5.00
   2   1  -2  133.39    4.70
  -2   1   2  143.59    3.60
  -2   1   2  130.09    4.80
   2   1  -2  140.49    4.80
  -2   1   2  144.59    4.40
   2   1  -2  136.09    5.00
   2   1  -2  147.99    3.80
   2   1  -2  142.39    3.60
  -1  -1   2  642.34   13.50
   1  -1  -2  636.84   13.50
   1  -1  -2  627.84   13.90
  -1  -1   2  657.93   13.20
  -1  -1   2  643.94   13.40
   1   1  -2  674.73   13.60
  -1   1   2  641.84   13.40
  -1   1   2  650.53   13.20
   1  -1   2  674.63   13.90
   1  -1   2  684.73   13.90
  -1  -1  -2  677.33   14.90
  -1  -1  -2  674.93   14.40
  -1  -1  -2  702.03   14.00
   1  -1   2  683.93   13.80
  -1   1  -2  690.73   13.90
  -1   1  -2  705.83   13.90
   1   1   2  678.63   14.40
   1   1   2  656.63   14.00
   1   1   2  686.53   13.90
   1   1   2  669.83   14.30
   2  -1   2   22.70    1.70
  -2  -1  -2   15.30    1.90
  -2  -1  -2   17.40    3.10
   2  -1   2   18.60    1.50
   2  -1   2   18.20    1.80
  -2  -1  -2   18.80    2.50
   2  -1   2   17.80    1.40
   2  -1   2   18.10    2.20
  -2   1  -2   17.70    1.70
   2   1   2   16.90    1.70
   2   1   2   13.30    3.00
  -2   1  -2   16.20    1.40
   2   1   2   17.80    2.70
  -2   1  -2   12.60    1.60
  -3  -1  -2  388.36   10.40
  -3  -1  -2  393.46    8.70
   3  -1   2  393.56    9.00
   3  -1   2  389.86    9.40
   3  -1   2  391.96    9.20
   3  -1   2  394.56    9.70
  -3  -1  -2  401.16    9.80
  -3  -1  -2  396.26    8.80
   3   1   2  391.56    7.90
   3   1   2  386.06   10.20
  -3   1  -2  398.56    8.80
   3   1   2  397.76    9.70
  -3   1  -2  394.36    8.40
   3   1   2  399.66    7.90
  -3   1  -2  404.16    9.70
   3   1   2  406.36   10.50
  -3   1  -2  405.86    8.50
   4  -1   2 4566.54   88.19
   4  -1   2 4561.94   87.79
  -4  -1  -2 4423.16   88.19
  -4  -1  -2 4556.74   89.09
   4  -1   2 4581.84   87.59
  -4  -1  -2 4454.55   86.99
   4  -1   2 4558.84   88.49
   4   1   2 4548.84   88.49
  -4   1  -2 4508.15   88.39
  -4   1  -2 4530.85   87.59
  -4   1  -2 4583.04   86.69
   4   1   2 4492.25   89.19
  -4   1  -2 4478.75   86.69
   4   1   2 4463.85   88.79
  -5  -1  -2  302.87    9.20
  -5  -1  -2  306.27   10.20
   5  -1   2  302.47    8.30
  -5  -1  -2  303.07    7.30
   5  -1   2  304.67    9.20
   5  -1   2  313.97    8.80
   5  -1   2  313.47    9.10
  -5  -1  -2  308.87    7.30
   5   1   2  326.07    9.70
   5   1   2  311.17   10.20
   5   1   2  311.17    9.70
   5   1   2  312.97    9.00
  -5   1  -2  310.87    8.60
  -5   1  -2  316.47    6.80
  -5   1  -2  318.07    6.90
  -6  -1  -2   65.39    3.30
  -6  -1  -2   67.69    3.50
   6  -1   2   73.39    5.60
   6  -1   2   58.89    4.60
   6  -1   2   58.29    5.40
   6  -1   2   69.09    6.30
  -6  -1  -2   56.29    4.90
   6   1   2   57.39    5.90
  -6   1  -2   57.29    4.90
   6   1   2   55.49    5.40
   6   1   2   62.19    5.20
  -6   1  -2   66.09    2.90
  -6   1  -2   59.19    2.70
   7  -1   2 1004.60   22.50
  -7  -1  -2 1025.70   20.70
  -7  -1  -2 1017.50   20.80
   7  -1   2 1006.00   24.00
   7  -1   2 1010.70   23.10
  -7   1  -2 1016.00   20.30
  -7   1  -2 1002.20   20.20
   7   1   2 1032.80   25.20
   7   1   2  993.30   23.80
   8  -1   2  961.90   23.10
  -8  -1  -2  975.30   20.40
   8  -1   2  961.40   24.30
  -8  -1  -2 1008.80   20.40
   8   1   2  971.90   25.10
  -8   1  -2  964.00   19.80
  -8   1  -2  991.30   19.80
   8   1   2  986.50   24.00
  -9  -1  -2  157.18    5.70
  -9  -1  -2  156.08    5.90
   9  -1   2  164.08    9.80
   9  -1   2  161.38    9.90
  -9   1  -2  166.78    5.10
  -9   1  -2  157.28    5.10
   9   1   2  159.38   12.40
   9   1   2  157.48   10.30
  10  -1   2  530.95   16.70
 -10  -1  -2  551.34   12.80
  10  -1   2  526.35   18.30
 -10  -1  -2  559.24   12.90
 -10   1  -2  541.55   12.10
 -10   1  -2  533.35   12.10
  10   1   2  565.34   19.10
  10   1   2  554.44   18.00
 -11  -1  -2   13.10    3.50
 -11  -1  -2   21.10    3.40
  11  -1   2   15.10    6.80
  11  -1   2   -0.40    7.90
 -11   1  -2    9.20    2.90
  11   1   2   10.20    8.60
  11   1   2   21.20    8.00
 -11   1  -2   15.30    2.70
  12  -1   2  305.87   16.30
 -12  -1  -2  282.37    8.90
  12  -1   2  294.47   13.90
  12   1   2  271.47   16.20
  12   1   2  277.17   15.30
 -12   1  -2  292.47    7.80
 -12   1  -2  286.87    8.10
  13  -1   2   45.40    9.90
  13  -1   2   30.90    8.90
 -13  -1  -2   29.40    4.50
 -13   1  -2   41.10    3.70
  13   1   2   16.30   11.00
  13   1   2   40.00    9.50
  13  -2  -2  230.08   16.00
 -13  -2   2  227.28    8.30
  13  -2  -2  232.78   14.90
  13   2  -2  248.38   16.90
  13   2  -2  187.98   15.10
  12  -2  -2   66.39    9.30
  12  -2  -2   26.00   10.00
  12   2  -2   66.39   11.00
  12   2  -2   40.30   10.60
  11  -2  -2  401.26   16.00
 -11  -2   2  384.16   16.70
  11  -2  -2  397.96   16.10
 -11  -2   2  401.46   10.80
 -11  -2   2  408.66   10.70
 -11   2   2  379.96   15.10
  11   2  -2  391.36   17.80
  11   2  -2  425.26   18.20
 -10  -2   2  206.78    7.10
  10  -2  -2  203.88   11.70
 -10  -2   2  213.98    7.30
 -10  -2   2  203.68   12.40
  10  -2  -2  211.98   11.90
  10   2  -2  215.48   12.60
  10   2  -2  197.78   13.40
 -10   2   2  214.28   11.50
 -10   2   2  215.18   12.00
  -9  -2   2  116.69    5.40
   9  -2  -2  118.49    9.70
  -9  -2   2  129.29   10.10
   9  -2  -2  118.99    9.40
  -9  -2   2  111.69    5.40
  -9   2   2  110.69    9.10
   9   2  -2  134.89   11.30
  -9   2   2  128.19    9.20
   9   2  -2  123.19   10.20
  -8  -2   2  792.42   21.20
  -8  -2   2  794.52   17.00
   8  -2  -2  773.72   20.10
  -8  -2   2  776.62   16.90
  -8   2   2  764.52   19.90
  -8   2   2  806.02   15.80
   8   2  -2  800.42   22.10
   8   2  -2  771.02   21.10
  -8   2   2  776.12   20.10
   7  -2  -2 1126.49   25.80
  -7  -2   2 1167.88   24.00
  -7  -2   2 1165.08   24.00
   7  -2  -2 1187.38   26.60
  -7  -2   2 1183.28   27.70
  -7   2   2 1150.58   26.20
  -7   2   2 1159.08   26.50
  -7   2   2 1227.38   22.90
   7   2  -2 1154.38   28.20
   7   2  -2 1190.38   28.00
   6  -2  -2   20.30    3.40
  -6  -2   2   19.10    4.80
  -6  -2   2   21.10    2.50
   6  -2  -2   14.30    3.40
   6  -2  -2   20.50    4.10
  -6  -2   2   18.90    2.40
   6   2  -2   11.70    4.60
  -6   2   2   16.10    3.90
  -6   2   2   14.80    1.60
   6   2  -2   13.90    5.70
  -6   2   2   16.20    3.70
  -6   2   2   18.20    1.50
   5  -2  -2 2591.74   52.49
  -5  -2   2 2605.34   53.59
   5  -2  -2 2603.14   52.29
  -5  -2   2 2601.14   51.29
  -5  -2   2 2625.24   51.19
   5   2  -2 2615.24   53.49
   5   2  -2 2603.14   53.59
  -5   2   2 2711.33   50.59
  -5   2   2 2637.24   52.39
   5   2  -2 2634.24   53.19
  -5   2   2 2591.04   52.69
  -5   2   2 2614.64   50.59
  -4  -2   2 1976.40   38.60
   4  -2  -2 1963.20   39.60
  -4  -2   2 1943.71   38.60
   4  -2  -2 1977.10   39.10
  -4  -2   2 1944.41   40.30
  -4  -2   2 1963.10   40.40
  -4   2   2 1927.51   38.10
  -4   2   2 1936.11   39.70
   4   2  -2 1907.01   40.40
   4   2  -2 1992.40   40.40
   4   2  -2 1958.80   40.10
  -4   2   2 1936.61   39.20
  -4   2   2 2010.10   38.10
   3  -2  -2  345.37    8.60
   3  -2  -2  337.47    8.00
  -3  -2   2  324.37    9.20
  -3  -2   2  338.87    8.00
  -3  -2   2  327.17    9.20
  -3  -2   2  332.47    8.10
  -3   2   2  337.77    8.70
  -3   2   2  333.97    8.10
   3   2  -2  340.87    9.30
   3   2  -2  333.47    9.10
  -3   2   2  338.47    7.60
   3   2  -2  326.97    9.30
  -3   2   2  328.87    7.70
  -2  -2   2 1705.53   34.60
   2  -2  -2 1723.73   34.40
  -2  -2   2 1764.12   34.70
   2  -2  -2 1734.83   33.60
  -2  -2   2 1724.43   34.00
   2  -2  -2 1721.43   33.70
   2  -2  -2 1732.13   33.60
   2   2  -2 1691.33   34.50
   2   2  -2 1667.23   34.70
   2   2  -2 1751.02   34.00
  -2   2   2 1730.83   33.70
  -2   2   2 1701.03   34.30
   2   2  -2 1718.03   33.90
  -2   2   2 1697.43   33.80
   2   2  -2 1743.43   34.60
  -2   2   2 1662.23   33.70
  -1  -2   2  370.66    8.80
  -1  -2   2  377.36    8.80
  -1  -2   2  374.36    8.70
   1  -2  -2  388.16    8.60
   1  -2  -2  379.16    8.90
   1  -2  -2  379.16    8.60
  -1  -2   2  372.66    8.80
   1  -2  -2  374.96    8.20
   1   2  -2  379.06    9.10
  -1   2   2  376.36    8.30
   1   2  -2  377.46    8.60
   1   2  -2  379.16    8.90
  -1   2   2  344.07    9.20
   1   2  -2  375.86    8.80
  -1   2   2  380.16    9.50
   0  -2   2  788.72   16.00
   0  -2  -2  785.72   16.70
   0  -2   2  796.52   16.40
   0  -2   2  786.72   15.90
   0  -2  -2  792.42   16.40
   0  -2  -2  761.52   16.90
   0   2   2  798.72   16.30
   0   2  -2  778.52   16.40
   0   2  -2  783.92   15.90
   0   2   2  778.22   16.30
   0   2   2  787.42   16.50
   0   2  -2  795.12   16.30
   0   2  -2  772.62   16.00
   0   2   2  782.82   17.50
  -1  -2  -2   14.10    2.20
  -1  -2  -2   18.60    2.80
   1  -2   2   17.10    1.60
   1  -2   2   16.90    1.50
   1  -2   2   15.40    2.20
   1  -2   2   19.40    2.10
  -1  -2  -2   20.80    2.60
  -1  -2  -2   13.80    2.20
  -1   2  -2   17.10    1.70
   1   2   2   16.60    2.40
   1   2   2   10.50    2.90
   1   2   2   11.70    2.20
  -1   2  -2   17.80    1.70
  -1   2  -2   19.00    2.80
   2  -2   2 5237.58   98.79
  -2  -2  -2 5071.99   99.89
   2  -2   2 5140.49   98.69
   2  -2   2 5144.49   98.39
  -2  -2  -2 5236.88   99.79
   2  -2   2 5082.19   98.59
  -2   2  -2 5139.09   98.99
   2   2   2 5157.38   99.79
   2   2   2 5147.29   99.09
  -2   2  -2 5108.49   98.69
   2   2   2 5094.79   99.79
   2   2   2 5121.39   98.99
  -2   2  -2 5131.89   98.39
   2   2   2 5145.79   99.99
  -3  -2  -2  695.43   14.80
  -3  -2  -2  675.23   16.60
   3  -2   2  683.23   14.50
  -3  -2  -2  705.33   14.70
   3  -2   2  698.63   13.60
  -3  -2  -2  667.43   16.00
   3  -2   2  691.23   14.60
   3   2   2  688.83   15.90
  -3   2  -2  691.23   14.40
  -3   2  -2  681.63   14.60
   3   2   2  678.53   15.70
  -3   2  -2  683.73   14.30
   3   2   2  665.23   16.20
  -3   2  -2  694.23   14.20
   3   2   2  677.43   14.20
   4  -2   2  594.44   13.20
   4  -2   2  574.74   13.40
  -4  -2  -2  578.84   14.90
  -4  -2  -2  588.54   12.80
  -4  -2  -2  585.24   14.30
   4  -2   2  596.44   12.70
  -4  -2  -2  593.14   12.90
  -4   2  -2  573.14   12.30
   4   2   2  581.84   11.60
   4   2   2  577.84   16.10
   4   2   2  583.94   14.30
   4   2   2  568.04   11.60
  -4   2  -2  574.84   14.80
  -4   2  -2  578.84   13.40
   4   2   2  578.34   15.00
   5  -2   2  178.28    7.00
  -5  -2  -2  175.58    5.70
  -5  -2  -2  169.18    7.70
  -5  -2  -2  169.28    7.80
   5  -2   2  177.18    6.30
   5  -2   2  171.18    5.90
   5  -2   2  173.28    6.20
  -5   2  -2  173.98    5.00
   5   2   2  179.48    8.40
   5   2   2  174.08    7.60
   5   2   2  177.58    7.60
  -5   2  -2  177.08    6.10
   5   2   2  181.98    7.50
  -5   2  -2  174.38    5.10
   6  -2   2  166.48    7.30
   6  -2   2  180.78    7.20
   6  -2   2  169.88    6.90
   6  -2   2  174.38    6.40
  -6  -2  -2  158.98    7.70
  -6  -2  -2  175.18    5.60
   6   2   2  167.38    7.50
  -6   2  -2  176.18    5.10
  -6   2  -2  164.98    6.60
   6   2   2  170.38    8.00
  -6   2  -2  169.78    5.00
   7  -2   2  199.18    7.90
   7  -2   2  185.48    8.10
   7  -2   2  193.68    8.70
  -7  -2  -2  201.88    6.50
  -7  -2  -2  194.68    6.40
  -7   2  -2  196.48    5.60
  -7   2  -2  174.28    5.50
   7   2   2  180.48   11.10
  -7   2  -2  186.28    7.50
   7   2   2  197.98   10.40
  -8  -2  -2    8.60    3.00
   8  -2   2    8.80    4.40
   8  -2   2    4.70    4.00
  -8  -2  -2    9.30    3.10
   8   2   2    3.90    7.10
  -8   2  -2    7.00    2.30
  -8   2  -2    6.10    2.30
  -8   2  -2    4.30    4.00
   8   2   2   10.10    5.40
   9  -2   2  451.15   14.20
  -9  -2  -2  435.76   11.20
  -9  -2  -2  424.86   11.40
   9  -2   2  451.55   15.00
  -9   2  -2  441.86   11.10
  -9   2  -2  441.26   10.30
   9   2   2  439.76   16.80
   9   2   2  447.76   15.80
  10  -2   2   29.70    7.40
  10  -2   2   39.40    6.70
 -10   2  -2   38.70    3.20
 -10   2  -2   32.00    3.30
  10   2   2   15.20    6.80
  11  -2   2  354.16   15.90
 -11  -2  -2  351.86   10.60
  11  -2   2  363.86   14.50
  11   2   2  351.46   18.70
  11   2   2  346.27   23.30
 -11   2  -2  366.16    9.10
 -11   2  -2  351.06    9.30
  12  -2   2  182.28   12.60
  12  -2   2  162.58   14.00
 -12  -2  -2  187.68    8.10
  12   2   2  155.98   14.20
  12   2   2  170.28   15.00
 -12   2  -2  175.28    6.70
 -12   2  -2  193.78    5.90
  12  -3  -2   10.00    7.80
  12  -3  -2   25.00    8.20
 -12   3   2   11.40    7.30
 -12   3   2   15.10    3.00
  12   3  -2   17.30   10.40
 -12   3   2   16.80    3.40
  12   3  -2   13.00    9.10
 -11  -3   2  132.09   12.50
  11  -3  -2  119.39   10.50
 -11  -3   2  114.29    7.30
  11  -3  -2  116.09   11.40
 -11   3   2  112.99   10.70
  11   3  -2  138.49   12.60
  11   3  -2  142.29   13.50
 -11   3   2  126.99    5.30
  10  -3  -2    2.50    6.30
 -10  -3   2    8.00    4.90
  10  -3  -2   11.00    6.40
 -10  -3   2   14.80    3.60
 -10  -3   2    3.90    8.90
 -10   3   2    6.90    6.20
  10   3  -2    0.80    9.20
 -10   3   2    8.80    2.80
 -10   3   2   10.90    2.90
  10   3  -2    1.50    8.30
   9  -3  -2  102.99    9.20
   9  -3  -2   96.49    8.40
  -9  -3   2   89.29    6.10
  -9  -3   2   97.79    9.20
  -9  -3   2  101.59    5.90
   9   3  -2  111.59   10.10
  -9   3   2   91.49    4.80
  -9   3   2   88.59    8.00
   9   3  -2   89.69    9.80
  -9   3   2   99.49    4.70
  -9   3   2   99.99    8.00
   8  -3  -2   10.30    3.80
   8  -3  -2   -3.00    4.50
  -8  -3   2    4.00    3.10
  -8  -3   2    4.40    3.10
  -8  -3   2    5.60    5.70
   8   3  -2   -5.60    6.50
  -8   3   2    5.00    5.00
  -8   3   2    2.20    2.30
  -8   3   2    3.10    4.40
   8   3  -2    0.20    6.00
  -8   3   2    4.20    2.50
   7  -3  -2  469.75   13.40
  -7  -3   2  462.85   14.80
   7  -3  -2  475.15   13.40
  -7  -3   2  464.35   11.60
  -7  -3   2  480.25   11.70
  -7   3   2  459.65   12.90
  -7   3   2  470.05   10.60
  -7   3   2  491.55   13.70
   7   3  -2  451.15   15.60
  -7   3   2  462.25   10.70
   7   3  -2  462.55   14.90
   6  -3  -2  344.57   10.30
  -6  -3   2  351.56    9.30
  -6  -3   2  355.46   12.40
   6  -3  -2  360.16    9.60
   6  -3  -2  338.97   10.40
  -6  -3   2  358.46    9.30
   6   3  -2  357.16   12.10
  -6   3   2  338.97   10.70
  -6   3   2  352.26    8.50
   6   3  -2  358.56   13.30
  -6   3   2  348.17   10.10
  -5  -3   2  179.08    8.20
   5  -3  -2  197.48    6.20
  -5  -3   2  183.68    6.20
   5  -3  -2  180.28    7.00
  -5  -3   2  188.38    6.30
  -5  -3   2  194.28    8.90
   5   3  -2  177.48    8.30
  -5   3   2  176.38    6.40
   5   3  -2  195.18    7.80
  -5   3   2  184.78    7.30
  -5   3   2  182.58    5.70
  -5   3   2  194.18    5.60
   5   3  -2  174.68    8.40
   5   3  -2  181.68    9.30
  -4  -3   2  361.16   10.50
   4  -3  -2  350.56    9.60
  -4  -3   2  341.97    9.00
   4  -3  -2  360.56    8.50
  -4  -3   2  355.76   10.50
  -4  -3   2  356.16    9.10
   4   3  -2  352.26   10.20
  -4   3   2  344.77    9.80
   4   3  -2  350.96    8.30
  -4   3   2  347.67    8.50
   4   3  -2  352.46   10.30
  -4   3   2  341.57    9.50
   4   3  -2  344.97   11.00
  -4   3   2  333.57    8.60
   3  -3  -2 1817.32   36.10
   3  -3  -2 1814.52   35.50
  -3  -3   2 1816.62   37.30
   3  -3  -2 1850.21   35.50
  -3  -3   2 1793.02   36.50
  -3  -3   2 1776.42   37.30
  -3   3   2 1802.22   36.20
   3   3  -2 1827.72   37.20
  -3   3   2 1826.72   36.10
   3   3  -2 1754.22   37.20
  -3   3   2 1832.12   36.90
  -3   3   2 1813.32   35.70
   3   3  -2 1810.62   37.50
   3   3  -2 1819.92   36.10
   3   3  -2 1827.12   36.20
   2  -3  -2  987.20   23.10
  -2  -3   2 1040.50   23.40
   2  -3  -2 1033.50   21.90
  -2  -3   2 1059.59   21.90
   2  -3  -2 1037.30   20.70
  -2  -3   2 1046.00   21.80
  -2  -3   2 1031.40   22.00
   2  -3  -2 1061.69   21.30
   2   3  -2 1061.09   22.20
  -2   3   2 1064.29   21.70
  -2   3   2 1042.20   20.80
   2   3  -2 1026.80   22.30
   2   3  -2 1021.50   21.70
  -2   3   2 1030.20   22.00
  -1  -3   2  526.75   11.90
   1  -3  -2  513.85   11.90
  -1  -3   2  523.85   12.00
   1  -3  -2  512.45   12.10
   1  -3  -2  524.25   11.10
  -1  -3   2  537.65   12.10
  -1  -3   2  515.45   12.00
   1  -3  -2  508.45   11.80
   1   3  -2  509.75   11.90
  -1   3   2  508.85   12.10
   1   3  -2  519.95   12.20
  -1   3   2  533.35   12.00
  -1   3   2  525.55   11.30
   1   3  -2  517.55   11.80
   1   3  -2  508.05   12.00
  -1   3   2  519.35   12.30
   1  -3   2  730.93   15.40
  -1  -3  -2  710.03   15.70
   1  -3   2  684.43   15.30
  -1  -3  -2  700.73   16.30
  -1  -3  -2  713.93   15.80
   1  -3   2  701.03   15.40
   1  -3   2  722.13   14.20
  -1  -3  -2  723.03   15.80
  -1   3  -2  713.43   15.50
   1   3   2  696.53   16.20
  -1   3  -2  702.53   15.10
  -1   3  -2  719.53   14.30
  -1   3  -2  721.83   15.60
   1   3   2  720.03   15.70
   1   3   2  709.73   15.90
   2  -3   2    7.00    2.20
   2  -3   2    3.90    1.30
  -2  -3  -2    5.60    3.70
  -2  -3  -2    5.10    2.60
  -2  -3  -2    5.40    2.60
   2  -3   2    5.10    2.10
  -2   3  -2    4.80    2.50
  -2   3  -2    5.40    1.90
   2   3   2    1.40    2.40
   2   3   2    4.90    2.80
  -2   3  -2    5.20    1.40
   2   3   2    1.30    3.50
   2   3   2    5.10    3.30
   3  -3   2  575.54   12.30
  -3  -3  -2  574.94   13.30
   3  -3   2  565.84   12.00
   3  -3   2  578.74   12.30
   3  -3   2  570.84   12.00
  -3  -3  -2  556.44   14.20
   3  -3   2  562.94   12.10
  -3  -3  -2  572.34   14.00
   3   3   2  561.84   12.80
   3   3   2  580.84   14.10
   3   3   2  575.24   14.50
  -3   3  -2  566.24   12.80
   3   3   2  579.34   12.80
  -3   3  -2  575.74   12.90
  -3   3  -2  572.74   12.30
   3   3   2  585.84   14.30
  -3   3  -2  568.34   12.20
  -4  -3  -2   86.89    4.70
   4  -3   2   94.99    4.00
  -4  -3  -2   84.09    5.90
  -4  -3  -2   95.79    5.00
   4  -3   2   89.69    4.00
  -4   3  -2   86.79    4.40
   4   3   2  102.49    7.50
  -4   3  -2   86.39    4.10
   4   3   2   83.39    5.90
   4   3   2   89.89    3.90
   4   3   2   95.39    6.10
  -4   3  -2   85.79    4.40
   4   3   2   88.09    3.90
   5  -3   2  734.23   16.10
   5  -3   2  727.23   16.40
  -5  -3  -2  732.03   18.00
   5  -3   2  737.93   16.00
  -5  -3  -2  740.43   16.40
  -5  -3  -2  729.93   16.30
  -5   3  -2  745.33   15.90
   5   3   2  725.23   18.10
  -5   3  -2  732.33   16.00
  -5   3  -2  737.03   15.80
   5   3   2  701.63   18.70
   5   3   2  728.33   14.60
   5   3   2  713.83   14.60
  -6  -3  -2  595.84   14.70
   6  -3   2  608.24   14.60
   6  -3   2  609.14   14.80
  -6  -3  -2  623.14   14.40
   6  -3   2  610.44   14.30
   6  -3   2  589.04   14.30
   6   3   2  584.74   18.00
  -6   3  -2  605.64   13.50
  -6   3  -2  627.24   13.70
   6   3   2  623.14   18.10
  -6   3  -2  614.24   14.40
  -7  -3  -2 1592.34   33.20
   7  -3   2 1591.54   34.90
   7  -3   2 1634.14   33.90
   7  -3   2 1613.04   34.20
   7  -3   2 1613.94   34.40
  -7  -3  -2 1586.94   33.00
  -7   3  -2 1617.14   32.30
  -7   3  -2 1624.14   32.40
   7   3   2 1627.94   37.00
  -7   3  -2 1544.95   33.50
   7   3   2 1573.04   35.70
  -8  -3  -2  406.26   11.30
   8  -3   2  395.66   11.70
   8  -3   2  424.96   13.20
   8  -3   2  417.96   12.70
   8  -3   2  394.46   12.20
  -8  -3  -2  417.96   11.20
  -8   3  -2  401.96   10.30
  -8   3  -2  429.86   12.30
   8   3   2  429.56   17.00
  -8   3  -2  430.66   10.40
   8   3   2  440.46   14.60
  -9  -3  -2  234.78    8.30
   9  -3   2  231.68   11.00
  -9  -3  -2  231.68    8.60
  -9   3  -2  221.68   11.10
   9   3   2  212.18   13.60
   9   3   2  221.18   13.00
  -9   3  -2  229.38    7.30
  -9   3  -2  231.98    7.40
  10  -3   2  157.48   10.10
  10  -3   2  170.68   10.90
 -10  -3  -2  170.58    8.10
  10   3   2  154.88   13.10
  10   3   2  160.18   15.30
 -10   3  -2  155.68    6.40
  11  -3   2   74.89    8.10
 -11  -3  -2   76.29    7.30
  11  -3   2   68.39    8.40
  11   3   2   87.89   11.50
 -11   3  -2   68.99    5.90
  11   3   2   84.19   10.80
  12  -3   2  191.48   13.40
  12  -3   2  188.48   12.20
 -12  -3  -2  178.68    9.00
  12   3   2  190.88   15.30
 -12   3  -2  193.28    7.50
  12   3   2  181.98   16.10
  12  -4  -2  269.37   13.60
  12  -4  -2  257.37   14.20
  12   4  -2  244.48   19.90
  12   4  -2  253.17   17.90
 -12   4   2  259.07   13.40
 -12   4   2  238.38    8.30
 -11  -4   2  132.39   12.80
 -11  -4   2  101.69    7.90
  11  -4  -2   86.59    9.30
  11  -4  -2   97.59    8.70
  11   4  -2   88.39   12.00
 -11   4   2  105.79   10.10
 -11   4   2  106.69    6.40
 -11   4   2  123.59    5.60
  11   4  -2   90.49   11.70
 -10  -4   2    9.80    7.70
  10  -4  -2   28.60    7.10
 -10  -4   2   18.00    4.50
  10  -4  -2   19.10    6.20
  10   4  -2   25.00    8.50
 -10   4   2   12.90    4.00
 -10   4   2   28.00    6.70
  10   4  -2   15.50   10.10
  -9  -4   2  200.28   12.10
  -9  -4   2  196.98    8.40
  -9  -4   2  193.38    8.00
   9  -4  -2  197.98   11.00
   9   4  -2  207.68   12.50
   9   4  -2  184.38   13.40
  -9   4   2  184.28   10.10
  -9   4   2  188.88    7.20
  -9   4   2  187.68    9.20
  -9   4   2  189.98    7.20
   8  -4  -2  891.11   20.80
  -8  -4   2  895.31   20.80
   8  -4  -2  948.11   21.70
  -8  -4   2  913.41   20.70
  -8  -4   2  918.11   24.30
  -8   4   2  913.01   19.70
  -8   4   2  904.01   19.80
  -8   4   2  911.11   21.20
  -8   4   2  863.21   22.10
   8   4  -2  924.01   25.50
   8   4  -2  898.81   24.30
  -7  -4   2  394.76   11.10
   7  -4  -2  394.66   10.80
   7  -4  -2  387.96   11.30
  -7  -4   2  387.86   13.90
  -7  -4   2  412.86   11.20
  -7   4   2  394.96   10.40
  -7   4   2  393.36   11.10
   7   4  -2  398.56   15.00
  -7   4   2  409.26   12.50
   7   4  -2  393.16   14.90
  -7   4   2  407.06   10.30
  -6  -4   2  121.09    6.10
  -6  -4   2  124.59    8.10
   6  -4  -2  135.79    6.70
  -6  -4   2  134.09    6.30
   6  -4  -2  129.99    6.20
  -6   4   2  131.19    7.20
   6   4  -2  132.19   10.20
   6   4  -2  124.49    8.60
  -6   4   2  134.99    5.60
  -6   4   2  121.59    5.90
  -6   4   2  134.59    5.90
  -5  -4   2  164.98    6.70
   5  -4  -2  173.78    5.50
   5  -4  -2  162.48    6.90
  -5  -4   2  157.38    7.50
  -5  -4   2  170.98    9.30
   5   4  -2  166.58    9.80
  -5   4   2  163.78    6.20
  -5   4   2  164.98    7.30
   5   4  -2  173.98    5.40
  -5   4   2  151.18    8.50
  -5   4   2  157.98    5.70
   5   4  -2  159.48   10.50
   4  -4  -2  512.35   11.20
  -4  -4   2  539.95   14.10
  -4  -4   2  525.65   12.90
   4  -4  -2  515.75   13.10
   4  -4  -2  525.45   11.20
   4  -4  -2  534.35   11.50
  -4  -4   2  522.05   14.00
  -4   4   2  514.25   13.30
  -4   4   2  510.65   12.60
   4   4  -2  554.44   14.60
  -4   4   2  518.45   12.40
  -4   4   2  531.15   11.60
   4   4  -2  528.45   13.90
   4   4  -2  519.75   12.20
   4   4  -2  532.05   13.90
   4   4  -2  539.75   15.00
   3  -4  -2  676.93   14.10
  -3  -4   2  702.43   15.80
   3  -4  -2  693.73   15.80
  -3  -4   2  699.73   16.50
   3  -4  -2  695.63   15.30
   3  -4  -2  669.63   15.60
  -3  -4   2  689.43   15.90
  -3   4   2  706.63   16.20
   3   4  -2  693.33   15.60
  -3   4   2  685.73   15.70
   3   4  -2  674.43   16.80
  -3   4   2  694.33   14.20
   3   4  -2  664.63   16.20
   2  -4  -2   24.80    2.90
  -2  -4   2   23.00    3.30
   2  -4  -2   24.40    2.00
   2  -4  -2   25.40    3.00
  -2  -4   2   24.60    3.50
  -2  -4   2   31.00    3.70
  -2  -4   2   20.80    3.20
   2  -4  -2   21.80    3.50
   2   4  -2   24.40    3.60
   2   4  -2   22.40    3.80
  -2   4   2   22.80    3.40
  -2   4   2   23.00    3.60
   2   4  -2   23.00    3.20
  -2   4   2   24.90    3.00
  -2   4   2   26.40    2.10
   2   4  -2   22.10    3.60
   1  -4  -2 1961.00   40.10
   1  -4  -2 1959.50   39.70
   1  -4  -2 1994.10   39.20
  -1  -4   2 1963.50   39.40
   1  -4  -2 1924.31   40.70
  -1  -4   2 1960.40   39.90
  -1  -4   2 1960.80   39.90
  -1   4   2 1998.50   40.00
  -1   4   2 1939.01   39.80
   1   4  -2 2026.40   40.00
   1   4  -2 1986.30   39.40
  -1   4   2 1977.40   38.80
   1   4  -2 1938.21   40.00
   1   4  -2 1980.80   39.90
  -1   4   2 1947.71   40.20
   0  -4  -2 3804.72   75.79
   0  -4  -2 3807.32   76.09
   0  -4  -2 3872.81   75.19
   0  -4   2 3930.81   75.89
   0  -4   2 3895.01   75.79
   0  -4   2 3839.32   75.49
   0  -4  -2 3888.51   75.79
   0  -4   2 3869.71   74.79
   0   4   2 3745.13   75.29
   0   4   2 3858.41   75.89
   0   4  -2 3911.31   75.69
   0   4   2 3901.01   76.39
   0   4  -2 3935.01   75.89
   0   4  -2 3837.52   74.79
   0   4  -2 3812.92   75.79
  -1  -4  -2  448.56   11.40
  -1  -4  -2  442.96   11.10
   1  -4   2  461.35   11.20
   1  -4   2  445.06   11.10
   1  -4   2  445.86   10.60
   1  -4   2  445.66    9.40
  -1  -4  -2  446.56   11.80
  -1  -4  -2  434.06   11.20
   1   4   2  455.55   12.10
  -1   4  -2  447.16   11.30
   1   4   2  434.86   11.00
  -1   4  -2  433.06   11.00
  -1   4  -2  448.06    9.40
  -1   4  -2  444.76   11.40
   1   4   2  447.76   11.40
   1   4   2  444.96   11.30
   1   4   2  447.76   11.10
   2  -4   2 1303.17   24.80
  -2  -4  -2 1296.07   27.90
  -2  -4  -2 1305.47   27.30
  -2  -4  -2 1308.17   27.60
   2  -4   2 1293.07   26.30
   2  -4   2 1261.57   26.60
  -2  -4  -2 1301.67   27.20
   2   4   2 1301.97   27.40
   2   4   2 1301.97   27.10
   2   4   2 1311.67   27.70
  -2   4  -2 1260.57   27.00
   2   4   2 1245.88   28.00
  -2   4  -2 1300.17   27.30
  -2   4  -2 1277.57   27.00
   2   4   2 1288.37   27.10
   3  -4   2 2008.40   39.80
   3  -4   2 1977.70   39.50
   3  -4   2 1941.31   39.50
  -3  -4  -2 1998.80   40.50
   3  -4   2 1974.60   38.30
  -3  -4  -2 1989.90   41.60
  -3  -4  -2 2038.90   40.70
   3  -4   2 1979.90   38.30
   3   4   2 2003.20   40.20
   3   4   2 1974.40   40.20
   3   4   2 1997.30   41.70
   3   4   2 1947.71   41.50
  -3   4  -2 2000.30   39.60
  -3   4  -2 2007.30   40.20
  -4  -4  -2 2868.71   57.99
   4  -4   2 2760.52   55.09
   4  -4   2 2838.22   55.19
  -4  -4  -2 2817.82   58.09
   4  -4   2 2862.71   55.79
  -4  -4  -2 2928.81   56.89
   4  -4   2 2852.31   55.09
   4   4   2 2903.81   58.39
  -4   4  -2 2819.42   56.19
   4   4   2 2836.12   57.89
   4   4   2 2791.72   55.99
  -4   4  -2 2839.22   55.79
  -4   4  -2 2794.42   56.29
   4   4   2 2798.52   57.99
   5  -4   2  479.75   11.20
   5  -4   2  494.85   11.10
  -5  -4  -2  483.65   12.20
   5  -4   2  521.55   11.70
  -5  -4  -2  449.86   13.50
  -5   4  -2  476.15   11.90
   5   4   2  489.75   14.80
  -5   4  -2  465.05   14.60
   5   4   2  504.15   11.20
   5   4   2  451.85   16.30
  -5   4  -2  470.15   11.60
  -6  -4  -2  161.18    7.10
   6  -4   2  153.08    6.10
   6  -4   2  151.98    6.20
  -6  -4  -2  147.89    6.70
   6  -4   2  156.08    5.90
   6   4   2  145.89    9.80
  -6   4  -2  147.59    6.30
  -6   4  -2  155.08    6.30
  -6   4  -2  151.58    6.30
   6   4   2  157.28    9.80
   7  -4   2   23.80    3.70
   7  -4   2   26.60    4.10
  -7  -4  -2   15.00    4.00
  -7  -4  -2   27.70    4.00
   7  -4   2   25.80    4.40
  -7   4  -2   23.50    3.50
  -7   4  -2   17.20    3.90
  -7   4  -2   20.20    3.70
   7   4   2   35.20    7.30
   7   4   2   30.60    7.10
   8  -4   2   77.09    6.00
   8  -4   2   68.19    5.80
   8  -4   2   67.89    5.90
  -8  -4  -2   69.29    6.20
   8  -4   2   58.49    5.70
  -8  -4  -2   70.39    6.60
  -8   4  -2   73.59    5.50
  -8   4  -2   72.49    6.40
   8   4   2   62.09    7.70
   8   4   2   63.79    8.80
  -8   4  -2   75.09    5.90
  -9  -4  -2  591.34   18.30
   9  -4   2  605.94   16.50
   9  -4   2  542.45   21.60
  -9   4  -2  593.94   14.50
   9   4   2  588.14   19.10
  -9   4  -2  592.34   14.40
  -9   4  -2  584.44   16.10
   9   4   2  627.94   23.80
  10  -4   2   59.99    6.80
 -10  -4  -2   49.80    5.60
  10  -4   2   58.19    6.80
 -10   4  -2   56.29    5.90
 -10   4  -2   50.59    4.90
 -10   4  -2   63.89    5.20
  10   4   2   35.00   11.00
  11  -4   2    6.00    6.50
 -11  -4  -2   12.70    5.00
  11  -4   2   13.90    6.50
  11   4   2   26.10    9.80
 -11   4  -2   15.40    4.40
  11   4   2   22.40   11.20
 -12  -4  -2    4.50    5.20
  12  -4   2   -7.50    6.60
  12  -4   2    7.40    6.80
 -12  -4  -2    0.20    1.80
 -12   4  -2    4.60    4.40
  12   4   2   -4.70    8.40
 -12   4  -2    1.40    1.30
  12   4   2    9.30   10.90
  12  -5  -2  203.78   12.10
  12  -5  -2  217.38   13.60
 -12   5   2  206.78   11.30
 -12   5   2  230.58    9.10
  11  -5  -2  131.69   11.20
  11  -5  -2  125.69   10.20
 -11   5   2  117.69   10.20
 -11   5   2  115.99    7.70
  11   5  -2  101.99   13.10
  11   5  -2  103.39   11.90
 -10  -5   2    7.70    8.80
  10  -5  -2   25.50    6.60
 -10  -5   2   14.20    5.20
  10   5  -2   14.60   10.70
  10   5  -2   23.00    9.10
 -10   5   2   15.80    6.30
 -10   5   2   17.40    4.60
  -9  -5   2    5.40    8.20
  -9  -5   2   10.10    5.20
   9  -5  -2    0.30    3.60
   9  -5  -2    9.60    4.90
  -9  -5   2   -4.20    1.50
   9   5  -2    1.70    8.50
  -9   5   2   -2.00    5.30
  -9   5   2   -1.90    5.30
   8  -5  -2   13.80    4.30
  -8  -5   2    9.20    4.40
   8  -5  -2   13.70    3.60
  -8  -5   2   19.90    6.90
  -8  -5   2   23.00    4.30
  -8   5   2   15.70    4.30
   8   5  -2   12.40    7.30
  -8   5   2   12.20    5.30
   8   5  -2   12.80    7.90
  -7  -5   2  236.98    9.00
  -7  -5   2  226.28    9.10
  -7  -5   2  225.08   11.20
   7  -5  -2  234.08    8.10
   7  -5  -2  242.28    7.90
  -7   5   2  226.58    7.90
   7   5  -2  221.38   12.40
   7   5  -2  223.28   12.90
  -7   5   2  235.58    8.50
  -7   5   2  244.38   11.20
  -7   5   2  239.88    8.60
   6  -5  -2  198.48    6.70
  -6  -5   2  203.78   10.70
  -6  -5   2  201.38    8.20
  -6  -5   2  194.68    8.30
   6  -5  -2  220.88    6.40
  -6   5   2  206.58    7.70
  -6   5   2  201.88    8.80
   6   5  -2  205.18    6.30
   6   5  -2  211.98   10.70
   6   5  -2  202.18   12.10
  -6   5   2  198.48    6.50
  -6   5   2  204.78    8.00
   5  -5  -2  819.22   19.50
  -5  -5   2  842.62   21.20
   5  -5  -2  853.11   17.40
   5  -5  -2  832.52   18.70
  -5  -5   2  859.51   19.70
   5   5  -2  855.61   18.60
   5   5  -2  844.82   22.10
  -5   5   2  846.92   19.90
   5   5  -2  827.22   21.40
  -5   5   2  825.22   19.20
  -5   5   2  824.82   17.50
  -5   5   2  838.42   19.00
   4  -5  -2   55.19    2.80
   4  -5  -2   44.20    4.10
   4  -5  -2   58.69    3.90
  -4  -5   2   53.29    4.70
  -4  -5   2   59.99    5.80
  -4  -5   2   60.79    5.30
   4   5  -2   58.19    5.90
  -4   5   2   47.30    4.50
   4   5  -2   59.29    5.30
  -4   5   2   60.99    5.90
  -4   5   2   62.59    5.10
   4   5  -2   55.79    6.40
  -4   5   2   55.39    2.90
   3  -5  -2 1598.64   33.40
   3  -5  -2 1666.63   31.90
  -3  -5   2 1623.94   34.30
   3  -5  -2 1672.83   33.50
  -3  -5   2 1591.84   34.90
  -3  -5   2 1655.83   34.70
   3  -5  -2 1568.04   34.20
  -3  -5   2 1670.33   34.40
   3   5  -2 1583.44   34.40
   3   5  -2 1674.73   35.10
   3   5  -2 1647.84   34.00
   3   5  -2 1595.24   35.10
  -3   5   2 1633.64   31.90
   3   5  -2 1629.74   34.10
  -3   5   2 1656.13   34.20
  -3   5   2 1693.83   34.70
  -2  -5   2  595.64   14.60
  -2  -5   2  595.24   14.70
   2  -5  -2  598.84   14.20
   2  -5  -2  586.04   14.70
  -2  -5   2  594.14   14.50
   2  -5  -2  603.24   14.20
   2  -5  -2  601.94   12.50
   2   5  -2  610.74   14.90
   2   5  -2  600.04   15.00
  -2   5   2  623.84   15.40
  -2   5   2  600.94   12.70
  -2   5   2  586.14   14.60
   2   5  -2  593.34   15.20
  -2   5   2  581.64   14.40
   2   5  -2  589.94   14.30
   2   5  -2  588.24   14.80
  -1  -5   2 1062.69   23.10
   1  -5  -2 1027.30   23.00
  -1  -5   2 1040.70   23.00
  -1  -5   2 1043.70   22.10
   1  -5  -2 1023.90   22.60
  -1  -5   2 1062.19   22.90
   1  -5  -2 1055.79   21.40
   1  -5  -2 1051.29   22.80
   1   5  -2 1032.90   22.90
   1   5  -2 1034.00   23.10
  -1   5   2 1040.60   23.10
  -1   5   2 1021.00   23.40
   1   5  -2 1034.70   22.20
   1   5  -2 1064.99   27.80
   1   5  -2 1022.40   22.40
  -1   5   2 1032.50   21.50
   0  -5  -2  957.30   22.10
   0  -5   2  993.60   20.50
   0  -5   2  970.90   21.50
   0  -5  -2  988.50   20.90
   0  -5  -2  948.51   22.80
   0  -5   2 1007.20   22.10
   0  -5  -2  973.40   21.80
   0  -5   2  971.00   21.90
   0   5   2  978.20   21.90
   0   5   2  986.90   21.00
   0   5  -2 1006.10   20.50
   0   5   2  972.80   20.80
   0   5   2  978.20   22.00
   0   5  -2  975.40   21.90
   0   5   2 1000.70   22.60
   0   5  -2 1004.70   21.90
   0   5  -2  999.80   21.90
   1  -5   2 2152.68   42.10
  -1  -5  -2 2189.08   44.20
   1  -5   2 2171.88   43.60
   1  -5   2 2113.09   43.80
  -1  -5  -2 2160.28   44.20
   1  -5   2 2230.88   44.10
  -1  -5  -2 2187.78   44.90
   1   5   2 2162.68   43.90
   1   5   2 2171.48   44.20
  -1   5  -2 2096.89   42.40
   1   5   2 2163.48   43.70
  -1   5  -2 2178.88   44.30
   1   5   2 2118.39   44.90
  -1   5  -2 2169.08   43.90
  -1   5  -2 2152.78   44.10
  -1   5  -2 2137.59   42.20
  -2  -5  -2    2.10    3.00
  -2  -5  -2    5.00    3.40
  -2  -5  -2    1.40    3.50
   2  -5   2   -0.20    2.60
   2  -5   2    2.10    2.60
  -2  -5  -2    1.10    3.20
   2   5   2    4.40    3.20
   2   5   2    5.00    3.70
   2   5   2    1.40    4.10
   2   5   2    3.00    3.70
  -2   5  -2    2.90    3.10
  -2   5  -2   -1.70    3.00
  -2   5  -2    4.90    3.70
   3  -5   2 1251.47   26.50
  -3  -5  -2 1303.77   27.80
   3  -5   2 1297.07   26.70
   3  -5   2 1270.87   26.50
  -3  -5  -2 1256.97   28.20
  -3  -5  -2 1274.47   27.40
  -3  -5  -2 1269.17   28.50
   3   5   2 1269.17   27.20
   3   5   2 1255.87   27.20
   3   5   2 1299.57   28.50
   3   5   2 1282.47   29.00
  -3   5  -2 1323.07   26.60
  -3   5  -2 1157.88   28.20
  -3   5  -2 1284.37   27.40
   3   5   2 1294.37   28.10
  -4  -5  -2  165.68    7.10
   4  -5   2  167.18    6.20
  -4  -5  -2  156.08    7.50
   4  -5   2  176.78    5.90
  -4   5  -2  142.39    8.20
   4   5   2  165.08    9.80
  -4   5  -2  163.08    6.00
  -4   5  -2  192.18    7.00
   4   5   2  154.88    9.90
   4   5   2  170.78    6.90
   5  -5   2    4.70    1.80
  -5  -5  -2    7.50    4.00
   5  -5   2    0.60    2.70
  -5   5  -2    3.90    3.40
  -5   5  -2    2.90    2.90
   5   5   2   -0.10    5.50
   5   5   2    3.20    5.40
   5   5   2    8.70    3.10
  -5   5  -2    3.70    3.60
  -6  -5  -2  133.69    7.10
   6  -5   2  118.89    5.10
  -6  -5  -2  118.29    7.40
   6  -5   2  125.79    4.80
   6  -5   2  115.79    5.70
   6   5   2  111.99    9.10
  -6   5  -2  123.09    8.10
  -6   5  -2  113.39    6.10
   6   5   2  124.19   10.10
  -6   5  -2  113.79    6.70
   6   5   2  118.49    5.00
  -7  -5  -2   67.49    6.20
   7  -5   2   54.69    5.30
  -7  -5  -2   59.99    5.60
  -7   5  -2   56.89    4.80
  -7   5  -2   58.89    5.50
  -7   5  -2   41.70    4.80
   7   5   2   56.39    8.20
   7   5   2   60.79    8.40
   8  -5   2  622.34   16.20
   8  -5   2  612.94   15.40
  -8  -5  -2  628.64   16.50
   8  -5   2  604.84   14.80
   8  -5   2  604.44   15.40
  -8   5  -2  623.74   15.50
   8   5   2  646.24   21.80
   8   5   2  596.24   19.50
  -8   5  -2  602.04   15.50
  -8   5  -2  611.84   15.70
   9  -5   2   48.60    4.70
  -9  -5  -2   58.59    6.10
   9  -5   2   51.39    5.60
   9  -5   2   55.89    9.60
  -9   5  -2   44.00    5.50
   9   5   2   55.39    9.60
  -9   5  -2   51.99    5.70
   9   5   2   47.70    9.70
  10  -5   2   35.20    6.30
 -10  -5  -2   30.70    5.80
  10   5   2   27.20   10.50
  10   5   2   28.60    9.00
 -10   5  -2   26.40    5.20
 -11  -5  -2  150.48    9.80
  11  -5   2  150.28   10.60
  11  -5   2  142.39   10.00
 -11   5  -2  151.28    8.70
  11   5   2  134.89   13.80
  11   5   2  161.78   15.40
 -12  -5  -2  186.58   10.70
  12  -5   2  166.08   11.20
  12  -5   2  157.48   11.60
 -12   5  -2  190.28   14.00
  12   5   2  194.58   17.40
  12   5   2  178.78   16.60
  12  -6  -2  114.69   10.70
 -12  -6   2  122.69   10.50
 -12   6   2  109.69   11.10
  12   6  -2  117.79   15.30
  12   6  -2  106.79   14.30
  11  -6  -2   56.19    8.70
  11  -6  -2   61.99    9.90
 -11   6   2   63.19    7.90
  11   6  -2   73.09   12.70
 -11   6   2   55.79    6.40
  11   6  -2   57.09   12.20
 -10  -6   2   10.40    5.50
  10  -6  -2   -1.10    4.60
 -10  -6   2    8.20    7.90
 -10   6   2    5.40    5.20
  10   6  -2    3.00    9.80
 -10   6   2   -0.50    6.10
  10   6  -2    5.10    9.20
  -9  -6   2   -0.20    8.00
   9  -6  -2    8.10    3.60
  -9  -6   2    0.70    1.70
   9  -6  -2    2.50    4.10
  -9  -6   2    5.00    5.10
  -9   6   2    0.30    1.60
  -9   6   2    3.50    4.90
   9   6  -2   -1.40    8.50
   9   6  -2   11.90    8.50
  -9   6   2    3.80    5.60
  -8  -6   2   49.60    6.10
   8  -6  -2   55.69    4.50
  -8  -6   2   56.89    8.90
   8   6  -2   52.99    9.40
  -8   6   2   42.00    4.50
   8   6  -2   34.30    8.70
  -8   6   2   54.39    6.50
  -8   6   2   43.70    5.60
  -7  -6   2   13.30    6.20
  -7  -6   2   11.70    4.30
   7  -6  -2    9.90    3.00
  -7  -6   2    8.20    4.60
   7  -6  -2    7.70    2.70
   7   6  -2    6.20    7.00
  -7   6   2   10.90    4.90
  -7   6   2    6.20    4.60
   7   6  -2    3.20    7.10
   6  -6  -2   86.39    4.40
  -6  -6   2   91.49    8.40
   6  -6  -2   85.09    4.00
  -6  -6   2   87.49    7.20
   6   6  -2   75.39    6.90
  -6   6   2   98.59    7.30
   6   6  -2   90.29    8.70
  -6   6   2   88.39    7.60
   6   6  -2   82.79    8.40
  -5  -6   2    4.10    4.30
   5  -6  -2    5.30    2.40
   5  -6  -2    6.60    4.50
  -5  -6   2    5.00    3.70
   5  -6  -2    3.40    1.50
   5  -6  -2    4.40    1.50
  -5  -6   2    4.10    4.80
  -5   6   2    0.10    4.20
   5   6  -2   -0.40    5.50
  -5   6   2   -0.50    4.40
   5   6  -2    5.20    6.20
   5   6  -2    0.10    3.60
   4  -6  -2  103.59    6.60
  -4  -6   2  104.99    9.90
  -4  -6   2  112.29    6.90
   4  -6  -2  119.99    5.80
   4   6  -2  113.59    8.50
  -4   6   2  109.19    7.20
  -4   6   2  106.19    7.50
   4   6  -2  115.19    6.80
   3  -6  -2 1429.56   30.40
  -3  -6   2 1475.75   31.50
   3  -6  -2 1439.26   28.00
   3  -6  -2 1388.66   31.00
  -3  -6   2 1405.86   31.20
  -3  -6   2 1457.65   31.40
  -3   6   2 1415.56   27.90
  -3   6   2 1483.95   31.50
   3   6  -2 1421.46   31.10
   3   6  -2 1447.06   31.10
   3   6  -2 1428.46   31.70
   3   6  -2 1456.65   32.40
  -3   6   2 1443.16   31.20
   2  -6  -2    3.40    3.40
  -2  -6   2    6.40    3.50
   2  -6  -2    8.20    3.50
   2  -6  -2    3.00    3.20
  -2  -6   2    9.20    3.60
  -2  -6   2    8.80    3.90
  -2  -6   2    5.40    3.60
   2   6  -2    6.60    4.10
  -2   6   2    6.50    2.10
   2   6  -2    5.50    3.80
  -2   6   2    8.50    4.00
   2   6  -2    0.80    3.70
  -2   6   2    7.60    4.60
  -2   6   2   12.80    4.60
   2   6  -2   -0.60    3.90
   2   6  -2   11.80    5.10
  -1  -6   2 3341.37   67.69
  -1  -6   2 3425.26   66.69
  -1  -6   2 3354.36   67.69
  -1  -6   2 3375.76   67.89
   1  -6  -2 3372.06   65.89
   1  -6  -2 3374.56   67.59
   1  -6  -2 3315.17   67.39
   1  -6  -2 3316.67   67.79
   1   6  -2 3403.76   68.09
   1   6  -2 3431.46   66.99
  -1   6   2 3366.46   65.79
  -1   6   2 3315.77   66.09
   1   6  -2 3401.76   67.79
  -1   6   2 3440.76   67.89
   1   6  -2 3404.66   67.79
  -1   6   2 3332.07   67.69
   1   6  -2 3326.77   66.59
  -1   6   2 3405.26   68.29
   0  -6  -2   29.60    4.30
   0  -6   2   33.80    4.20
   0  -6  -2   36.60    4.60
   0  -6  -2   42.30    3.60
   0  -6   2   24.60    3.90
   0  -6   2   37.80    4.70
   0  -6   2   35.40    3.20
   0  -6  -2   43.90    4.70
   0   6   2   34.40    3.50
   0   6   2   34.30    4.90
   0   6  -2   39.90    5.60
   0   6  -2   33.90    3.50
   0   6  -2   35.80    4.80
   0   6  -2   34.80    3.30
   0   6   2   35.50    3.90
   0   6  -2   41.00    5.10
   0   6   2   35.70    5.80
   0   6   2   27.90    4.60
  -1  -6  -2 1279.47   28.10
   1  -6   2 1284.17   25.40
  -1  -6  -2 1236.88   28.30
   1  -6   2 1257.47   27.20
  -1  -6  -2 1248.08   27.20
   1  -6   2 1244.78   27.50
   1  -6   2 1303.37   27.70
  -1  -6  -2 1265.57   28.10
  -1   6  -2 1285.47   27.80
  -1   6  -2 1258.27   27.80
  -1   6  -2 1291.07   28.20
   1   6   2 1300.47   28.10
   1   6   2 1262.77   27.00
  -1   6  -2 1278.87   25.60
   1   6   2 1261.27   27.40
   1   6   2 1268.17   28.80
   1   6   2 1271.07   28.20
  -1   6  -2 1255.27   25.50
   2  -6   2  300.37    9.10
  -2  -6  -2  316.17   10.40
  -2  -6  -2  304.07    9.70
  -2  -6  -2  287.37    9.60
   2  -6   2  311.07    9.50
   2  -6   2  293.67    9.20
  -2   6  -2  296.67   10.10
   2   6   2  306.97   11.80
   2   6   2  290.57   10.00
   2   6   2  298.67   10.30
  -2   6  -2  287.37    9.70
   2   6   2  280.77    9.30
   2   6   2  288.77   10.00
  -2   6  -2  310.87   10.50
   3  -6   2  173.68    7.00
  -3  -6  -2  173.78    7.50
  -3  -6  -2  193.88    8.00
  -3  -6  -2  171.28    7.60
   3  -6   2  173.88    6.80
   3   6   2  189.78   10.80
  -3   6  -2  201.48    8.40
   3   6   2  174.18    8.90
   3   6   2  168.08    8.50
   3   6   2  188.28    8.10
  -3   6  -2  181.78    7.30
  -3   6  -2  173.48    7.90
   4  -6   2   26.50    3.50
  -4  -6  -2   23.80    4.80
   4  -6   2   27.20    3.70
  -4  -6  -2   26.50    4.40
   4   6   2   24.80    4.30
   4   6   2   20.60    6.00
  -4   6  -2   30.60    3.80
  -4   6  -2   27.30    4.80
   4   6   2   22.60    5.80
  -5  -6  -2  403.76   12.10
   5  -6   2  388.46   10.80
   5  -6   2  390.76    9.90
  -5  -6  -2  397.36   12.50
  -5   6  -2  397.36   12.00
   5   6   2  413.46   15.20
   5   6   2  416.06   11.40
  -5   6  -2  400.06   10.80
  -5   6  -2  400.86   12.10
   5   6   2  391.66   14.30
   6  -6   2   22.10    3.70
  -6  -6  -2   22.30    5.10
  -6   6  -2    7.50    4.10
   6   6   2   11.00    7.40
  -6   6  -2   26.80    5.00
  -6   6  -2   12.80    3.70
   6   6   2   27.10    7.30
   6   6   2   19.10    4.10
   7  -6   2    5.90    2.30
  -7  -6  -2    2.60    4.60
  -7  -6  -2   11.60    3.90
   7  -6   2    2.10    3.40
  -7   6  -2   14.60    4.50
   7   6   2    3.30    7.10
  -7   6  -2    7.90    4.80
   7   6   2   12.30    7.70
  -7   6  -2   10.50    4.00
  -8  -6  -2  152.88   13.70
   8  -6   2  170.28    6.60
   8  -6   2  160.08    6.20
   8  -6   2  156.08    7.80
  -8   6  -2  160.78    8.10
  -8   6  -2  171.78   10.60
   8   6   2  142.99   13.70
   9  -6   2   74.29    5.60
  -9  -6  -2   80.29    7.20
   9  -6   2   78.49    6.30
   9   6   2   69.89   10.00
   9   6   2   77.99   11.80
  -9   6  -2   76.79    6.70
 -10  -6  -2   27.70    6.30
  10  -6   2   28.20    5.00
  10  -6   2   30.50    6.20
  10   6   2   20.80   10.60
  10   6   2   25.70    9.50
 -10   6  -2   27.70    5.90
 -11  -6  -2  141.59   10.50
  11  -6   2  146.09   10.30
  11   6   2  137.39   15.60
  11   6   2   99.89   13.10
 -11   6  -2  129.39    9.60
 -11   7   2   57.99    7.20
  11   7  -2   42.30   11.40
  10  -7  -2   25.40    4.00
  10   7  -2   17.00   10.70
  10   7  -2   23.30   11.50
 -10   7   2   13.50    6.70
 -10   7   2   24.80    6.40
  -9  -7   2   11.10    7.80
  -9  -7   2   -1.20    5.50
  -9  -7   2    1.40    2.00
   9  -7  -2   -0.50    2.60
   9  -7  -2   -3.30    2.90
   9   7  -2    0.50    9.00
  -9   7   2    0.60    1.70
  -9   7   2    3.00    5.90
  -9   7   2    4.80    5.80
   9   7  -2    5.70    9.40
  -8  -7   2   93.69   10.20
  -8  -7   2   78.09    7.30
   8   7  -2   86.79   11.30
   8   7  -2   67.09   10.10
  -8   7   2   73.59    7.40
  -8   7   2   56.69    6.80
  -7  -7   2   91.59    8.80
  -7  -7   2   81.49    7.20
  -7   7   2  101.29    8.40
  -7   7   2   74.39    6.90
   7   7  -2   86.39    9.60
   7   7  -2   85.39   10.00
   7   7  -2   77.89    5.60
  -6  -7   2    1.30    5.00
  -6  -7   2    3.30    4.30
  -6  -7   2   12.10    5.90
  -6   7   2    4.80    5.30
  -6   7   2   -1.60    4.90
  -6   7   2    6.50    4.40
   6   7  -2   -5.30    6.60
   6   7  -2    2.30    7.70
   6   7  -2    2.70    4.20
   5  -7  -2  362.86   10.60
  -5  -7   2  393.66   12.90
  -5  -7   2  391.26   13.30
   5   7  -2  403.26   14.70
  -5   7   2  387.66   12.70
   5   7  -2  388.46   15.40
   5   7  -2  374.96   12.70
  -4  -7   2  550.94   15.40
  -4  -7   2  516.95   14.80
   4  -7  -2  549.15   13.80
  -4  -7   2  534.95   15.10
   4   7  -2  556.84   15.00
   4   7  -2  564.44   16.90
   4   7  -2  535.45   16.20
  -4   7   2  524.15   15.30
  -4   7   2  516.45   14.90
  -4   7   2  542.15   15.70
   3  -7  -2   24.00    4.10
  -3  -7   2   19.30    4.80
  -3  -7   2   25.90    5.20
  -3  -7   2   19.20    4.90
   3   7  -2   18.50    6.30
   3   7  -2   15.90    4.90
  -3   7   2   14.50    5.50
  -3   7   2   17.20    5.30
   3   7  -2   22.00    5.60
  -3   7   2   20.30    5.40
  -2  -7   2 1115.29   25.50
  -2  -7   2 1101.49   25.50
  -2  -7   2 1136.69   24.70
   2  -7  -2 1137.49   25.00
   2   7  -2 1081.39   24.50
  -2   7   2 1107.49   25.90
  -2   7   2 1111.59   25.30
  -2   7   2 1095.99   22.20
   2   7  -2 1111.19   25.80
  -2   7   2 1000.70   22.50
   2   7  -2 1111.79   25.20
  -2   7   2 1111.29   25.50
  -1  -7   2    9.60    4.00
   1  -7  -2   10.50    2.60
  -1  -7   2    6.20    4.00
  -1  -7   2   10.70    3.40
  -1  -7   2    7.80    4.40
   1  -7  -2    8.60    4.20
  -1   7   2    5.80    2.90
   1   7  -2    9.60    5.20
  -1   7   2    4.90    2.70
   1   7  -2   -4.20    4.90
   1   7  -2   -1.60    4.40
  -1   7   2   14.90    5.10
   1   7  -2    6.40    3.40
  -1   7   2    2.50    5.10
   1   7  -2    8.20    3.90
   0  -7   2 2118.69   45.10
   0  -7  -2 2175.18   45.50
   0  -7  -2 2159.18   44.00
   0  -7   2 2177.08   43.40
   0  -7  -2 2179.38   45.30
   0  -7   2 2158.18   45.30
   0  -7   2 2195.58   45.50
   0   7   2 2144.39   43.70
   0   7   2 2194.98   46.50
   0   7  -2 2210.48   45.70
   0   7   2 2137.89   44.10
   0   7  -2 2161.78   43.70
   0   7   2 2174.78   45.80
   0   7  -2 2166.48   45.50
   0   7   2 2132.79   45.40
   0   7  -2 2132.59   43.40
   0   7  -2 2220.38   45.80
  -1  -7  -2 1333.97   29.80
  -1  -7  -2 1332.07   29.60
   1  -7   2 1306.27   29.00
   1   7   2 1312.27   28.90
  -1   7  -2 1351.76   30.10
  -1   7  -2 1327.77   27.60
   1   7   2 1332.87   29.90
   1   7   2 1328.47   29.20
  -1   7  -2 1349.47   26.90
  -1   7  -2 1386.16   29.90
   1   7   2 1352.66   30.00
   1   7   2 1299.37   32.90
  -2  -7  -2   86.79    6.90
  -2  -7  -2   95.69    7.20
   2  -7   2   85.89    6.50
   2   7   2   84.89    7.40
  -2   7  -2   93.59    6.80
   2   7   2   85.59    6.70
  -2   7  -2   69.69    6.70
   2   7   2   72.49    7.10
  -2   7  -2   86.09    7.20
   2   7   2   78.49    6.80
   3  -7   2  158.48    7.10
  -3  -7  -2  152.38    8.80
   3  -7   2  153.88    7.60
  -3  -7  -2  144.39    7.70
  -3   7  -2  158.18    9.10
   3   7   2  172.58   10.70
  -3   7  -2  160.28   10.00
  -3   7  -2  153.98    7.60
   3   7   2  161.18    8.60
   3   7   2  144.69    9.60
   4  -7   2   64.19    5.80
   4  -7   2   69.59    5.60
  -4  -7  -2   69.39    6.30
  -4  -7  -2   79.29    6.70
  -4   7  -2   67.19    6.10
   4   7   2   81.39    8.00
   4   7   2   63.89    7.40
  -4   7  -2   57.09    6.20
  -4   7  -2   62.19    5.30
   4   7   2   59.39    5.80
  -5  -7  -2  147.89    9.10
   5  -7   2  142.09    6.40
  -5   7  -2  158.38    9.00
   5   7   2  177.28   11.10
   5   7   2  141.99   10.70
   5   7   2  145.79   10.30
  -5   7  -2  154.48    7.20
   6  -7   2   21.50    4.10
  -6  -7  -2   19.10    5.30
  -6  -7  -2   33.30    5.10
   6   7   2   12.80    7.50
  -6   7  -2   13.00    5.60
   6   7   2   20.70    5.00
   6   7   2    8.30    7.60
  -6   7  -2   30.00    5.00
  -6   7  -2   20.50    4.20
   7  -7   2    1.20    3.80
  -7  -7  -2    6.30    5.40
  -7   7  -2    4.50    5.50
  -7   7  -2    5.30    4.10
   7   7   2    9.80    8.80
   7   7   2    5.80    8.10
   7   7   2   -2.20    3.20
  -8  -7  -2   14.10    5.80
  -8   7  -2   20.00    4.10
   8   7   2   18.90    9.30
  -8   7  -2    3.70    5.60
   8   7   2    9.30    8.40
  -9  -7  -2   49.00    7.20
  -9   7  -2   47.20    6.90
   9   7   2   52.09   10.90
   9   7   2   57.59   11.30
  10  -7   2    6.70    5.70
 -10  -7  -2    7.60    6.30
 -10  -7  -2    3.40    3.50
  10   7   2   -6.70   10.40
 -10   7  -2    0.40    1.70
  10   7   2   -7.00   10.20
 -10   7  -2    1.10    1.90
 -10   7  -2   -5.70    5.90
 -11  -7  -2   51.99    8.80
  11  -7   2   66.59    7.50
  11   7   2   59.39   14.20
  11   7   2   68.69   13.10
 -11  -8   2  109.09    9.70
  11   8  -2   95.09   14.30
  11   8  -2  111.79   14.80
 -11   8   2  132.09   11.40
 -10   8   2    9.80    4.00
  10   8  -2   20.00   10.70
  10   8  -2   10.90   11.10
 -10   8   2    6.40    6.70
   9   8  -2   84.79   12.30
  -9   8   2  118.19   10.40
  -9   8   2  106.79   10.20
   9   8  -2   97.29   11.90
  -8  -8   2  142.19   13.20
  -8  -8   2  128.69   10.20
  -8   8   2  142.69    9.70
  -8   8   2  133.89   10.40
   8   8  -2  134.69   13.40
   8   8  -2  141.59   13.80
  -7  -8   2   86.09   11.50
  -7  -8   2   89.59   10.30
  -7   8   2   99.09    9.60
  -7   8   2   86.69    8.20
   7   8  -2   77.59   10.20
   7   8  -2   89.59   12.00
  -6  -8   2  277.17   11.90
  -6  -8   2  263.47   12.30
  -6   8   2  242.78   11.50
   6   8  -2  246.98   13.70
  -6   8   2  251.97   11.40
   6   8  -2  236.38   13.80
   6   8  -2  248.68   10.20
  -5  -8   2  205.78   10.80
  -5  -8   2  199.98    9.40
  -5  -8   2  194.88   10.40
  -5   8   2  207.78   10.90
  -5   8   2  207.98   10.70
   5   8  -2  225.68   10.20
   5   8  -2  218.58   12.70
   5   8  -2  215.58   12.10
  -5   8   2  212.58   10.00
  -4  -8   2  568.34   17.20
  -4  -8   2  605.84   17.30
  -4  -8   2  584.84   16.90
  -4   8   2  590.94   17.50
   4   8  -2  606.34   18.50
   4   8  -2  585.64   19.20
   4   8  -2  602.54   16.80
  -4   8   2  581.24   17.40
  -3  -8   2    5.60    4.80
  -3  -8   2    0.90    5.10
  -3  -8   2    9.20    4.90
   3  -8  -2    3.10    4.10
   3   8  -2    6.90    5.60
   3   8  -2    1.50    6.00
  -3   8   2    9.70    6.10
  -3   8   2    3.80    5.60
  -3   8   2    1.90    5.00
   3   8  -2   -4.30    6.60
  -2  -8   2   53.59    6.10
  -2  -8   2   64.79    6.30
   2  -8  -2   56.09    5.70
  -2  -8   2   61.29    6.70
   2   8  -2   54.29    5.20
  -2   8   2   55.29    3.60
  -2   8   2   47.20    7.00
  -2   8   2   59.39    7.20
  -2   8   2   56.49    7.20
  -2   8   2   51.99    3.80
   2   8  -2   52.49    6.30
   2   8  -2   55.59    7.50
   2   8  -2   58.19    6.70
  -1  -8   2   15.80    4.90
  -1  -8   2   25.00    4.00
  -1  -8   2   28.00    5.30
   1  -8  -2   29.90    5.30
   1   8  -2   19.60    5.70
   1   8  -2   28.10    4.90
   1   8  -2   20.10    6.40
   1   8  -2   30.70    4.80
  -1   8   2   27.20    6.60
  -1   8   2   28.00    3.30
  -1   8   2   22.90    3.70
  -1   8   2   29.40    6.60
   1   8  -2   13.30    8.80
  -1   8   2   20.60    5.50
   0  -8  -2  961.90   23.50
   0   8  -2  980.80   21.60
   0   8   2  972.30   22.10
   0   8  -2  992.10   24.50
   0   8  -2  944.51   21.30
   0   8   2  998.40   21.70
   0   8  -2  991.00   24.00
   0   8   2 1027.40   24.90
   0   8   2  978.30   24.10
   0   8   2  959.10   23.70
   0   8  -2  977.80   23.80
   1  -8   2  657.53   17.40
  -1  -8  -2  668.23   17.90
   1  -8   2  638.54   18.10
  -1  -8  -2  682.73   18.30
   1   8   2  667.53   19.50
  -1   8  -2  691.83   18.20
   1   8   2  679.53   17.00
  -1   8  -2  636.64   15.70
   1   8   2  661.93   18.10
  -1   8  -2  646.24   18.20
   1   8   2  633.54   16.30
  -1   8  -2  668.03   18.70
  -1   8  -2  653.13   14.40
   2  -8   2 1115.39   26.20
  -2  -8  -2 1230.18   28.10
  -2  -8  -2 1142.59   29.40
   2  -8   2 1160.18   26.90
   2   8   2 1200.78   27.40
  -2   8  -2 1092.89   30.70
  -2   8  -2 1163.38   27.90
   2   8   2 1218.18   27.60
   2   8   2 1163.88   28.70
  -2   8  -2 1221.48   29.90
   3  -8   2   79.99    6.10
  -3  -8  -2   78.99    7.60
   3  -8   2   89.89    7.00
  -3  -8  -2   73.99    6.90
   3   8   2   87.99    8.50
  -3   8  -2   83.09    7.80
   3   8   2   80.69    7.10
  -3   8  -2   71.49    6.70
   3   8   2   82.79    8.50
  -3   8  -2   75.69    7.10
   4  -8   2  414.16   12.40
  -4  -8  -2  422.36   14.00
  -4  -8  -2  428.36   14.50
   4   8   2  440.56   15.30
   4   8   2  428.36   13.80
  -4   8  -2  419.86   13.10
   4   8   2  441.26   16.00
  -4   8  -2  408.26   13.80
   5  -8   2   11.90    4.10
  -5  -8  -2    2.00    4.80
  -5  -8  -2   12.10    5.30
   5   8   2   14.60    7.40
   5   8   2    7.00    5.00
   5   8   2    7.70    7.50
  -5   8  -2   18.90    4.90
  -5   8  -2    6.20    4.40
  -5   8  -2   13.20    6.30
  -6  -8  -2    7.20    2.70
  -6  -8  -2   24.70    6.50
   6  -8   2   16.50    4.30
  -6   8  -2    8.20    6.20
   6   8   2   10.50    4.90
   6   8   2   15.10    9.00
  -6   8  -2   12.00    4.50
   6   8   2   22.50    8.20
  -7  -8  -2  600.54   24.80
   7   8   2  625.94   24.40
  -7   8  -2  598.54   18.30
  -7   8  -2  604.14   15.80
   7   8   2  604.04   21.30
  -8  -8  -2    4.10    6.10
  -8   8  -2    4.00    2.80
   8   8   2   -0.50    9.20
  -8   8  -2   -0.80    6.40
   8   8   2    2.80    9.10
  -8   8  -2   -0.10    2.60
  -9  -8  -2  349.77   15.00
   9   8   2  359.66   19.80
  -9   8  -2  358.06   14.40
   9   8   2  341.37   18.90
 -10  -8  -2  150.68   11.90
  10  -8   2  152.98   10.20
  10   8   2  118.19   14.30
 -10   8  -2  153.98   11.50
  10   8   2  126.89   14.50
  10   9  -2  323.67   23.80
  10   9  -2  362.26   23.60
 -10   9   2  330.17   16.50
   9   9  -2   17.50   11.10
  -9   9   2   13.40    7.50
   9   9  -2   19.20   11.90
  -8  -9   2   -8.70    3.50
  -8   9   2   -5.00    6.10
   8   9  -2   14.80   10.00
  -8   9   2   -0.50    7.10
  -8   9   2   -1.10    2.10
   8   9  -2   16.00   10.00
  -7   9   2   55.09    8.10
   7   9  -2   52.49    7.40
  -7   9   2   49.99    7.30
   7   9  -2   31.20    9.80
   7   9  -2   67.89   10.60
  -6  -9   2   11.10    6.50
  -6  -9   2   -1.10    6.30
  -6   9   2   19.40    6.50
   6   9  -2    7.00    5.40
  -6   9   2    3.30    2.10
   6   9  -2    0.90    8.40
   6   9  -2    1.00    7.90
  -5  -9   2  144.79   10.50
  -5  -9   2  134.09    9.60
  -5  -9   2  118.89   11.70
   5   9  -2  138.19   10.00
   5   9  -2  107.39   10.70
  -5   9   2  153.48   11.30
  -5   9   2  149.09   11.20
   5   9  -2  144.39   11.60
   4  -9  -2   39.20    6.90
  -4  -9   2   34.70    6.30
  -4  -9   2   43.80    7.20
  -4  -9   2   42.00    6.20
  -4   9   2   33.20    7.00
   4   9  -2   37.80    8.20
   4   9  -2   39.30    7.30
  -4   9   2   45.20    6.50
  -4   9   2   37.30    7.50
   4   9  -2   22.20    6.50
   3  -9  -2  161.28    8.80
  -3  -9   2  146.49    9.00
  -3  -9   2  160.58    9.70
  -3  -9   2  154.68   10.40
  -3   9   2  144.89   11.20
  -3   9   2  158.58   11.00
   3   9  -2  163.48   11.40
   3   9  -2  147.89   12.30
  -3   9   2  137.29    9.20
   3   9  -2  164.38   10.80
   2  -9  -2  703.43   18.80
  -2  -9   2  681.53   18.80
   2   9  -2  691.13   19.30
  -2   9   2  685.73   19.50
   2   9  -2  686.53   18.90
  -2   9   2  687.53   14.90
  -2   9   2  684.23   20.40
   2   9  -2  730.73   21.00
  -2   9   2  690.73   20.30
   1  -9  -2   19.40    5.70
  -1   9   2    3.20   11.30
   1   9  -2   16.80    4.90
  -1   9   2   11.50    6.30
   1   9  -2   14.70    4.10
  -1   9   2    6.40    5.30
  -1   9   2   13.40    5.20
  -1   9   2   22.00    3.90
   1   9  -2   10.20    6.70
   1   9  -2   23.50    6.50
   0  -9  -2  847.32   22.30
   0  -9   2  818.92   22.10
   0   9  -2  837.12   19.20
   0   9  -2  877.01   22.70
   0   9  -2  850.11   19.70
   0   9  -2  879.71   22.90
   0   9   2  876.61   22.70
   0   9   2  879.81   23.80
   0   9   2  857.81   20.20
   0   9   2  823.82   20.70
  -1  -9  -2   38.60    6.20
   1  -9   2   40.60    6.30
  -1   9  -2   31.50    6.00
   1   9   2   32.10    5.80
  -1   9  -2   52.09    7.20
   1   9   2   44.30    8.40
   1   9   2   33.60    6.80
  -1   9  -2   47.80    4.10
  -1   9  -2   45.80   13.00
   1   9   2   28.80    4.90
  -1   9  -2   34.80    3.50
  -2  -9  -2  104.59    8.60
   2  -9   2  102.49    8.40
  -2  -9  -2  110.69    8.10
  -2   9  -2  100.59    9.60
  -2   9  -2  117.99    9.90
   2   9   2  117.59    9.20
   2   9   2   91.99    8.90
  -2   9  -2  105.49    9.60
   2   9   2  107.09   10.20
  -3  -9  -2   63.59    6.50
  -3  -9  -2   50.29    7.30
   3  -9   2   65.19    6.30
   3   9   2   64.99    8.10
   3   9   2   58.49    8.50
  -3   9  -2   59.39    7.60
  -3   9  -2   47.80    7.20
  -3   9  -2   40.20    7.70
   3   9   2   58.69    8.50
   4  -9   2  378.36   16.40
  -4  -9  -2  427.76   14.50
  -4  -9  -2  360.56   21.10
   4   9   2  398.06   16.20
  -4   9  -2  406.46   13.70
   4   9   2  420.26   14.50
  -4   9  -2  430.86   15.40
  -4   9  -2  402.46   14.20
   4   9   2  404.26   16.50
  -5  -9  -2  114.09   10.20
  -5   9  -2  107.89    8.30
   5   9   2  147.39   13.20
   5   9   2  109.69    9.10
   5   9   2  139.69   12.50
  -5   9  -2  113.89   10.80
  -6  -9  -2   45.10    7.30
   6   9   2   49.99    6.20
   6   9   2   47.40    9.90
  -6   9  -2   38.10    8.30
   6   9   2   47.90    9.50
  -6   9  -2   49.40    8.10
   7   9   2   95.99   11.60
  -8  -9  -2   55.79    8.30
   8   9   2   41.80   11.30
  -8   9  -2   47.60    8.40
   8   9   2   59.79   11.40
  -9  -9  -2  195.68   13.40
   9   9   2  191.78   18.70
   9   9   2  201.08   17.00
  -9   9  -2  177.28   12.80
 -10  -9  -2   35.80    8.40
 -10   9  -2   36.50    8.50
  10   9   2   18.90   12.90
  10   9   2   49.10   13.50
  -9 -10   2   11.20    7.60
  -9  10   2    2.90    2.50
   9  10  -2   16.80   12.80
  -8 -10   2  193.08   13.10
  -8  10   2  194.98   13.10
   8  10  -2  202.98   16.60
  -8  10   2  195.98   12.40
   8  10  -2  220.78   18.40
  -7  10   2   20.60    7.00
   7  10  -2   41.40   11.30
  -7  10   2   28.40    8.40
   7  10  -2   18.70   11.50
   6  10  -2   90.09   13.70
   6  10  -2   76.89   11.20
  -6  10   2  112.29   10.30
  -6  10   2  110.29    9.40
   6  10  -2  102.39    9.90
  -5 -10   2    0.40    3.20
  -5  10   2   13.40    6.90
   5  10  -2    8.70    8.90
   5  10  -2    7.40    8.70
   5  10  -2   15.10    6.40
   4 -10  -2  149.69    8.80
  -4 -10   2  158.18    9.60
   4  10  -2  145.09   11.20
  -4  10   2  132.29   11.00
   4  10  -2  150.28   14.30
   4  10  -2  157.98   12.70
  -4  10   2  147.09   11.50
   3 -10  -2   88.19    8.30
  -3  10   2   85.49    8.30
  -3  10   2   78.29    9.50
   3  10  -2   78.39    8.70
   3  10  -2   59.69    8.10
   3  10  -2   65.29    9.20
  -3  10   2   78.39    9.00
  -2 -10   2  451.95   16.10
   2 -10  -2  400.26   14.60
  -2  10   2  421.26   15.80
   2  10  -2  416.46   14.50
  -2  10   2  433.86   16.90
   2  10  -2  427.56   16.20
  -2  10   2  418.36   15.50
   2  10  -2  445.96   15.60
  -1 -10   2   50.79    7.00
   1 -10  -2   50.89    7.10
   1  10  -2   37.60    4.90
  -1  10   2   42.90    4.10
  -1  10   2   30.80    8.30
  -1  10   2   49.10    4.70
   1  10  -2   36.30    5.80
   1  10  -2   50.39    8.70
  -1  10   2   47.50    8.60
   1  10  -2   48.70    7.80
   0 -10  -2   12.60    6.40
   0 -10   2    7.20    6.30
   0  10  -2    5.70    4.30
   0  10   2   -2.00    6.80
   0  10  -2    1.70    7.10
   0  10   2    5.20    7.90
   0  10  -2    4.70    7.50
   0  10  -2    9.40    3.60
   0  10   2   10.50    4.20
   0  10   2    6.20    4.50
   1 -10   2   78.79    7.90
  -1 -10  -2   91.49    8.80
  -1  10  -2  107.39    5.30
  -1  10  -2  118.89    5.10
   1  10   2   89.49    8.90
  -1  10  -2  108.89    9.30
   1  10   2   75.19    9.30
  -1  10  -2   85.09    9.00
   1  10   2   87.49    7.30
  -2 -10  -2   11.70    6.80
   2 -10   2    2.30    5.40
  -2  10  -2    3.30    6.30
  -2  10  -2   -8.80    7.40
   2  10   2   11.70    7.40
   2  10   2    3.50    7.60
  -2  10  -2    5.20    6.40
   2  10   2   -3.50    5.90
   3 -10   2   93.39    8.50
  -3 -10  -2   96.99    9.20
  -3  10  -2   95.29    8.70
   3  10   2   88.89    8.90
   3  10   2   90.79   10.10
   3  10   2   80.19    8.10
  -3  10  -2   98.09    9.20
  -3  10  -2   91.99    9.90
  -4 -10  -2   75.59    7.40
  -4 -10  -2   70.89    8.30
   4 -10   2   69.29    6.90
   4  10   2   93.99   12.40
  -4  10  -2   71.99    7.30
  -4  10  -2   77.39    8.70
   4  10   2   71.39    8.80
   4  10   2   77.69    8.10
  -5 -10  -2   33.50    7.80
   5  10   2   20.50    6.70
   5  10   2   19.20    9.50
  -5  10  -2   25.90    5.90
   5  10   2    8.20    9.10
  -6 -10  -2  269.97   13.90
   6  10   2  261.37   16.60
  -6  10  -2  294.97   14.70
   6  10   2  270.87   15.60
   6  10   2  238.18   11.80
  -7 -10  -2   36.60    8.20
   7  10   2   31.30   10.30
   7  10   2   17.60   10.30
  -7  10  -2   21.30    8.50
  -8 -10  -2  231.48   14.00
   8  10   2  220.18   17.20
   8  10   2  229.18   17.00
  -8  10  -2  206.08   14.50
  -9 -10  -2   85.89   15.10
   9  10   2   93.09   16.50
  -9  10  -2   72.59   10.70
  -8 -11   2   68.89   10.00
   8  11  -2   77.49   12.50
  -7 -11   2    1.30    7.90
   7  11  -2    5.80    9.70
  -7  11   2   17.20    9.10
  -7  11   2    4.90    7.20
   7  11  -2    4.30   10.70
  -6 -11   2  277.87   15.00
   6  11  -2  268.07   19.10
   6  11  -2  276.87   17.40
  -6  11   2  245.28   15.20
  -6  11   2  227.18   13.50
  -5 -11   2   54.59   10.00
   5  11  -2   44.40   10.20
   5  11  -2   31.20   10.90
   5  11  -2   46.40    7.90
  -5  11   2   59.99    9.90
  -5  11   2   30.20    7.60
   4 -11  -2  263.97   12.00
  -4 -11   2  279.47   14.70
   4  11  -2  293.87   15.90
  -4  11   2  280.57   18.10
  -4  11   2  251.37   14.30
   4  11  -2  287.67   15.70
   4  11  -2  299.87   15.10
   3 -11  -2   16.50    6.00
  -3 -11   2    7.80    7.30
   3  11  -2   -5.90    7.20
  -3  11   2    5.80    4.00
  -3  11   2    9.80    7.90
   3  11  -2    1.90    7.00
  -3  11   2    9.40    8.90
  -2 -11   2   75.79    9.20
   2  11  -2   61.79    8.90
   2  11  -2   69.29    7.90
  -2  11   2   82.09    9.40
   2  11  -2   79.79   10.50
  -2  11   2   68.59    9.80
   1 -11  -2   62.99    7.40
  -1 -11   2   56.69    7.60
   1  11  -2   70.69    9.80
   1  11  -2   56.99    9.60
   1  11  -2   70.99    6.80
  -1  11   2   69.59   10.10
  -1  11   2   65.89    9.90
   0 -11   2    1.10    6.00
   0 -11  -2   13.40    6.80
   0  11   2    3.40    4.00
   0  11  -2    4.70    8.80
   0  11   2   -6.50    7.40
   0  11  -2   -6.40    6.70
   0  11   2    2.90    7.50
  -1 -11  -2   43.30    7.40
   1 -11   2   47.90    7.50
   1  11   2   40.30    8.50
  -1  11  -2   44.90    8.50
   1  11   2   23.60    8.50
   1  11   2   51.79    8.00
  -1  11  -2   51.29    8.90
  -2 -11  -2  103.59    9.80
  -2  11  -2  100.89    9.60
  -2  11  -2   97.89   10.80
   2  11   2   97.19   17.60
   2  11   2   95.59    8.60
   2  11   2   94.19   10.10
   3 -11   2    6.10    5.60
  -3 -11  -2    3.70    7.30
   3  11   2   11.90    7.70
  -3  11  -2    2.00    7.70
   3  11   2    3.00    8.60
   3  11   2   -0.50    7.10
  -3  11  -2    3.60    6.50
   4 -11   2   13.90    5.60
  -4 -11  -2   15.40    8.00
   4  11   2   38.90   10.90
  -4  11  -2   14.70    6.40
   4  11   2   16.30    7.50
   4  11   2   22.90    8.50
  -5  11  -2   -1.90    8.60
   5  11   2   -1.90    6.40
  -5  11  -2   16.00    5.40
   5  11   2   -8.90    9.30
   5  11   2    7.40   10.80
  -6 -11  -2    4.80    7.80
  -6  11  -2   -4.10    8.60
   6  11   2   11.60   10.30
   6  11   2    4.70   10.40
  -6  11  -2    4.20    2.30
  -7 -11  -2   17.30    8.40
  -7  11  -2    6.80    9.10
   7  11   2    2.00   10.10
   7  11   2   13.00   12.10
  -8 -11  -2  169.98   13.90
   8  11   2  181.58   16.90
   8  11   2  129.89   14.90
  -7 -12   2    9.10    8.40
  -7  12   2   14.50   11.20
  -7  12   2   17.20    5.70
   7  12  -2   -6.50   10.00
   7  12  -2   13.90   14.00
  -6 -12   2   50.79    9.80
  -6  12   2   33.40   10.50
  -6  12   2   28.20    8.40
   6  12  -2   38.70   11.60
   6  12  -2   49.40   10.50
  -5 -12   2  166.68   14.10
   5  12  -2  145.79   12.80
  -5  12   2  166.78   15.40
   5  12  -2  180.08   15.70
  -4 -12   2   10.40    8.30
   4  12  -2    8.60    8.20
   4  12  -2    2.60    9.40
  -4  12   2    1.80    9.80
   4  12  -2    9.50    8.10
   3 -12  -2   23.60    6.80
  -3 -12   2   12.80    7.30
   3  12  -2   24.40    8.10
   3  12  -2   17.20    9.40
  -3  12   2   20.30   11.40
   3  12  -2   17.10    7.80
   2 -12  -2   38.60    7.70
  -2 -12   2   25.40    8.20
   2  12  -2   34.50    9.30
   2  12  -2   52.39    7.00
   2  12  -2   21.50    9.30
  -2  12   2   23.60    9.90
  -1 -12   2   12.70    7.40
   1 -12  -2   -7.00    6.80
   1  12  -2    1.40    9.70
  -1  12   2    5.40    8.00
  -1  12   2    0.80    1.60
  -1  12   2   -3.40    1.50
  -1  12   2   -5.20    8.40
   0 -12   2   11.70    7.50
   0 -12  -2   12.30    6.80
   0  12   2   -3.60    3.00
   0  12   2    6.10    9.40
   0  12  -2    5.00    2.10
   0  12  -2    2.70    1.80
   0  12   2   22.80    9.00
   0  12  -2   18.90    8.90
   0  12  -2   18.00    8.80
   0  12   2   -2.40    1.70
  -1 -12  -2  222.38   12.80
   1 -12   2  195.88   12.70
  -1  12  -2  212.68   16.10
  -1  12  -2  209.88   14.10
   1  12   2  209.58   14.50
   1  12   2  210.08   19.90
   2 -12   2  101.39    9.40
  -2 -12  -2  100.49   10.30
   2  12   2  121.49   11.20
   2  12   2   99.09   11.50
  -2  12  -2  123.69   10.80
  -2  12  -2   96.69   11.80
   2  12   2  109.29   11.40
   3 -12   2   40.40    7.10
  -3 -12  -2   41.40    8.90
   3  12   2   20.00    8.90
   3  12   2   43.10    8.60
  -3  12  -2   43.00    8.60
   3  12   2   51.99   11.80
  -4 -12  -2  384.16   17.70
  -4  12  -2  383.76   15.70
   4  12   2  394.66   21.00
   4  12   2  365.56   17.30
  -4  12  -2  389.36   18.50
   4  12   2  384.96   17.50
  -5 -12  -2  109.19   11.20
  -5  12  -2   93.79   11.50
   5  12   2   75.49   12.40
   5  12   2  101.79   10.90
  -6 -12  -2  369.16   17.60
   6  12   2  312.07   19.30
  -6  12  -2  315.67   17.80
   6  12   2  311.97   17.40
  -7 -12  -2    7.30    8.50
  -7  12  -2    1.30    2.50
   7  12   2   22.00   11.90
   7  12   2   -4.40   11.20
  -6 -13   2   15.20    9.30
   6  13  -2    2.50   10.70
  -6  13   2   14.30    7.50
  -6  13   2    8.50   12.00
   6  13  -2  -12.30   12.20
  -5 -13   2   25.20    9.30
  -5  13   2   22.30    8.70
  -5  13   2   23.20   10.00
   5  13  -2   26.30   10.00
   5  13  -2   42.10   12.70
  -4 -13   2   13.50    9.00
  -4  13   2   25.10   11.20
   4  13  -2   27.20   16.80
  -4  13   2   23.50    9.50
   4  13  -2   -5.50    9.80
  -3 -13   2   15.80    7.90
   3  13  -2   37.60   11.60
  -3  13   2    4.10    9.00
  -3  13   2   16.20   10.80
   3  13  -2    5.00    9.70
  -2 -13   2    2.60    7.40
  -2  13   2   -8.30    9.30
  -2  13   2    4.00   10.30
   2  13  -2    2.70    2.60
   2  13  -2   12.40   10.10
   2  13  -2   -0.50    8.80
  -1 -13   2   25.50    8.80
   1 -13  -2   13.60    7.70
   1  13  -2   29.00   10.40
  -1  13   2   18.30    9.90
   1  13  -2    0.10    9.60
  -1  13   2   36.10   10.20
   0 -13   2   12.80    8.20
   0 -13  -2   40.00    8.80
   0  13  -2   17.20   10.70
   0  13  -2   12.50    9.10
   0  13   2    8.70    8.90
   0  13   2    9.60   10.10
  -1 -13  -2   21.70    8.50
   1 -13   2    4.40    7.40
   1  13   2   -0.90    2.30
   1  13   2    3.10    8.70
  -1  13  -2   11.50    9.10
  -1  13  -2   -1.30   10.40
   1  13   2   18.40   10.70
  -2 -13  -2    8.20    8.50
   2  13   2   13.60    9.00
   2  13   2   18.70   11.20
  -2  13  -2   11.80   12.70
  -3 -13  -2   27.90    9.20
   3  13   2   64.79    8.70
  -3  13  -2   38.40    8.80
   3  13   2   36.40   11.20
  -3  13  -2   35.30   10.40
  -4 -13  -2   15.70    9.30
   4  13   2   21.10    9.40
  -4  13  -2   33.50   10.40
   4  13   2    9.70   10.80
  -5 -13  -2  177.98   15.40
  -5  13  -2  162.78   14.50
   5  13   2  156.28   15.40
   5  13   2  153.98   17.30
  -3 -14   2   85.49   13.10
  -3  14   2   91.79   12.50
   3  14  -2   96.79   13.70
  -3  14   2   95.59   12.30
  -2 -14   2    2.60    8.80
   2  14  -2    3.30    9.70
   2  14  -2   -4.10    2.60
  -2  14   2   -2.90   10.90
  -2  14   2    6.20   10.30
  -1 -14   2    2.50    8.30
   1  14  -2   -3.50    9.70
   1  14  -2    9.30   11.20
  -1  14   2   -0.80   10.30
   1  14  -2    2.00    2.40
  -1  14   2   22.30   10.40
   0  14  -2   12.40   10.80
   0  14  -2   -1.00    9.00
   0  14   2   -0.40    9.50
   0  14   2    3.50    9.30
  -1 -14  -2  119.79   11.70
   1  14   2  133.79   13.90
  -1  14  -2  108.99   12.00
   1  14   2  115.59   13.20
  -1  14  -2  111.69   13.30
  -2 -14  -2   56.29   10.30
  -2  14  -2   54.29   10.10
  -2  14  -2   65.09   13.30
   2  14   2   45.20   11.20
   3  14   2   89.79   15.20
  -3  14  -2   87.59   12.50
  13   0  -3   13.70    9.90
  13   0  -3   10.80   10.00
 -12   0   3   10.50    8.90
  12   0  -3    4.70    9.00
  12   0  -3    8.10    9.50
 -11   0   3   78.39   10.60
 -10   0   3   31.00    6.70
  10   0  -3   12.90    6.90
 -10   0   3   27.10    7.70
 -10   0   3   22.80    2.10
  10   0  -3   18.60    8.20
 -10   0   3   25.30    2.30
  -9   0   3  368.26    7.90
   9   0  -3  356.36   14.10
  -9   0   3  358.56   14.10
  -9   0   3  353.06   13.80
  -9   0   3  362.56    7.80
   9   0  -3  369.86   13.80
   8   0  -3   21.90    6.00
   8   0  -3   16.90    6.40
  -8   0   3   18.90    5.50
  -8   0   3   30.60    6.10
  -7   0   3 3467.25   68.99
  -7   0   3 3245.98   70.79
   7   0  -3 3408.56   69.09
  -6   0   3    0.90    3.70
   6   0  -3    5.30    3.40
  -6   0   3    2.60    4.10
   6   0  -3    2.40    3.70
   6   0  -3   -1.30    4.40
   5   0  -3 3439.06   68.79
  -5   0   3 3422.86   68.79
  -5   0   3 3410.06   65.99
   5   0  -3 3527.45   69.19
  -5   0   3 3449.55   68.79
   5   0  -3 3388.76   69.69
  -5   0   3 3494.75   66.09
   4   0  -3    0.80    2.70
   4   0  -3    1.50    2.80
  -4   0   3    0.80    1.30
  -4   0   3    4.20    3.00
  -4   0   3   -1.40    2.90
  -4   0   3   -0.40    1.20
  -3   0   3 3002.30   59.09
   3   0  -3 2996.40   58.99
  -3   0   3 3005.60   57.69
   3   0  -3 2988.40   58.99
  -3   0   3 3008.20   58.29
  -3   0   3 2982.00   59.09
  -2   0   3    1.00    2.30
  -2   0   3    1.80    1.50
   2   0  -3    1.20    2.20
   2   0  -3    3.60    1.30
  -2   0   3    5.60    3.00
   2   0  -3    2.40    2.20
  -2   0   3    6.10    1.40
   2   0  -3    3.50    1.30
   1   0  -3 1583.54   31.70
   1   0  -3 1596.04   31.60
   1   0  -3 1627.04   31.40
  -1   0   3 1570.44   31.70
   1   0  -3 1601.44   31.40
  -1   0   3 1646.84   31.70
  -1   0   3 1592.34   31.40
   0   0  -3    4.60    1.50
   0   0   3    0.90    1.30
   0   0   3    1.90    1.80
  -1   0  -3  346.87    8.30
   1   0   3  343.07    7.70
   1   0   3  355.16    8.50
   1   0   3  348.77    7.60
   1   0   3  348.77    7.80
  -1   0  -3  351.26    7.60
  -1   0  -3  336.47    7.80
  -2   0  -3   13.60    2.60
  -2   0  -3   11.60    1.80
   2   0   3   13.10    2.00
   2   0   3    9.50    2.90
   2   0   3   13.60    1.70
  -2   0  -3   16.20    1.90
   2   0   3   13.90    1.70
   3   0   3  626.94   14.00
  -3   0  -3  648.34   13.50
  -3   0  -3  661.93   15.00
   3   0   3  654.53   13.80
  -3   0  -3  637.14   13.90
   3   0   3  662.03   12.80
   3   0   3  646.04   14.90
  -3   0  -3  642.34   13.50
   4   0   3   41.00    3.70
   4   0   3   41.50    4.10
  -4   0  -3   36.30    3.20
   4   0   3   42.80    3.80
   4   0   3   48.20    4.60
  -4   0  -3   49.40    4.40
  -4   0  -3   40.00    3.50
  -4   0  -3   44.80    2.90
   5   0   3  101.29    5.60
  -5   0  -3   95.29    3.70
   5   0   3   97.29    5.30
   5   0   3  111.19    7.10
  -5   0  -3   99.89    3.80
   6   0   3   30.70    5.50
   6   0   3   23.40    3.60
   6   0   3   30.60    4.70
   6   0   3   25.80    4.10
  -6   0  -3   26.90    2.40
  -6   0  -3   33.60    5.00
  -6   0  -3   31.50    3.10
   7   0   3  639.34   16.00
  -7   0  -3  656.13   14.10
   7   0   3  689.93   18.60
   7   0   3  634.74   16.70
  -7   0  -3  670.83   14.10
   8   0   3    5.40    6.30
  -8   0  -3    2.00    2.40
  -8   0  -3    3.50    2.30
   8   0   3   -0.20    4.60
  -9   0  -3 1353.66   27.60
  -9   0  -3 1340.27   27.60
   9   0   3 1362.06   31.10
   9   0   3 1358.06   33.00
  10   0   3   -2.60    5.90
 -10   0  -3   -0.70    3.00
  10   0   3   -8.60    6.70
 -10   0  -3    1.00    2.80
  11   0   3  827.62   25.50
 -11   0  -3  817.72   18.30
 -11   0  -3  843.42   18.20
  11   0   3  827.92   23.50
 -12   0  -3   -2.70    3.50
  12   0   3   -2.10    9.30
  12   0   3   -7.00    8.00
 -12   0  -3   -1.00    1.20
  13  -1  -3    0.70    9.10
  13  -1  -3   -0.70    9.10
  13   1  -3    4.90   10.00
  13   1  -3    4.40   10.70
 -12  -1   3   17.40    3.30
 -12  -1   3   11.60    8.30
  12  -1  -3   17.30    8.00
  12  -1  -3   10.40    8.90
 -12  -1   3   20.10    3.10
  12   1  -3   14.80    9.10
  12   1  -3   18.20    8.70
  11  -1  -3   26.50    9.50
 -11  -1   3   15.00    3.00
  11  -1  -3   22.00    8.50
 -11  -1   3   15.20    3.00
 -11  -1   3    8.80    8.20
 -11   1   3   12.70    7.60
  11   1  -3   11.80    8.30
 -11   1   3   10.80    7.30
  11   1  -3   12.80    7.80
  10  -1  -3   58.59    8.50
 -10  -1   3   39.10    3.10
 -10  -1   3   47.00    8.50
  10  -1  -3   43.40    7.50
 -10  -1   3   44.70    4.10
  10   1  -3   52.19    9.60
 -10   1   3   56.59    7.70
 -10   1   3   51.59    7.80
  10   1  -3   32.80    8.60
  -9  -1   3  799.52   17.00
   9  -1  -3  823.92   22.10
   9  -1  -3  812.72   21.90
  -9  -1   3  793.72   22.20
  -9   1   3  821.92   21.50
   9   1  -3  804.62   23.00
   9   1  -3  842.92   23.10
  -9   1   3  827.92   21.80
  -8  -1   3 1409.96   27.90
  -8  -1   3 1381.46   31.90
   8  -1  -3 1428.66   32.20
   8  -1  -3 1394.56   32.00
  -8  -1   3 1377.76   32.60
  -8  -1   3 1392.76   27.80
   8   1  -3 1389.66   32.50
   8   1  -3 1394.56   33.30
  -8   1   3 1402.36   31.90
  -8   1   3 1413.66   31.90
   7  -1  -3 1209.98   35.20
  -7  -1   3 1314.37   29.80
  -7  -1   3 1378.46   30.40
  -7  -1   3 1303.47   26.10
  -7  -1   3 1324.07   26.10
   7   1  -3 1298.87   30.70
   7   1  -3 1324.67   30.40
  -7   1   3 1317.47   29.40
  -6  -1   3 1352.46   26.50
  -6  -1   3 1348.57   29.70
   6  -1  -3 1299.47   28.60
   6  -1  -3 1313.57   28.80
  -6  -1   3 1332.57   26.40
  -6  -1   3 1356.66   29.40
  -6   1   3 1338.87   29.00
   6   1  -3 1319.17   29.70
  -6   1   3 1332.97   29.20
  -5  -1   3  288.97    9.10
  -5  -1   3  290.47    6.80
  -5  -1   3  282.57    6.60
   5  -1  -3  289.37    8.70
  -5  -1   3  280.07    9.30
  -5   1   3  274.67    8.80
   5   1  -3  286.87    9.40
   5   1  -3  299.27    9.60
   5   1  -3  280.87    9.50
  -5   1   3  274.67    6.10
  -5   1   3  290.27    6.00
  -5   1   3  277.67    9.00
  -4  -1   3 2878.71   57.39
  -4  -1   3 2894.41   57.59
  -4  -1   3 2798.52   56.79
   4  -1  -3 2777.32   57.89
   4  -1  -3 2876.11   57.09
  -4  -1   3 2860.41   55.59
   4   1  -3 2895.91   57.39
  -4   1   3 2954.00   55.29
   4   1  -3 2858.61   57.59
  -4   1   3 2889.51   55.29
  -4   1   3 2894.61   57.09
   4   1  -3 2892.31   57.29
  -4   1   3 2865.11   57.19
   3  -1  -3 5515.35  105.19
   3  -1  -3 5387.96  105.39
  -3  -1   3 5383.26  105.69
  -3  -1   3 5475.65  104.49
   3   1  -3 5348.96  105.79
   3   1  -3 5347.17  106.79
  -3   1   3 5420.96  104.19
  -3   1   3 5490.55  104.19
   3   1  -3 5510.85  103.89
   3   1  -3 5491.85  103.89
   2  -1  -3  186.28    5.20
   2  -1  -3  173.38    4.40
   2  -1  -3  164.48    5.40
   2  -1  -3  173.98    4.50
  -2  -1   3  172.08    5.80
  -2  -1   3  169.58    4.80
  -2  -1   3  165.08    5.60
   2   1  -3  176.18    5.70
  -2   1   3  185.08    4.70
   2   1  -3  176.68    6.00
  -2   1   3  174.28    4.70
   2   1  -3  180.88    5.50
   2   1  -3  170.48    4.70
  -2   1   3  170.78    5.20
   2   1  -3  172.48    4.60
  -2   1   3  157.78    5.50
   0  -1   3  197.48    5.20
   0  -1  -3  200.58    5.50
   0  -1   3  195.58    4.60
   0  -1  -3  203.28    5.20
   0  -1  -3  194.38    5.50
   0  -1  -3  195.68    5.30
   0  -1   3  192.38    5.10
   0  -1   3  187.58    5.20
   0   1   3  192.48    5.20
   0   1   3  211.58    5.80
   0   1  -3  198.28    4.60
   0   1  -3  194.38    5.20
   0   1  -3  193.68    5.20
   0   1   3  200.08    5.30
   0   1   3  199.58    5.40
  -1  -1  -3  858.41   17.60
  -1  -1  -3  855.51   18.10
   1  -1   3  865.91   17.50
   1  -1   3  867.21   17.50
  -1  -1  -3  860.81   17.60
  -1  -1  -3  849.52   17.80
   1  -1   3  861.61   17.60
  -1   1  -3  846.32   17.50
   1   1   3  847.22   17.50
   1   1   3  857.51   17.80
   1   1   3  863.81   17.60
  -2  -1  -3  472.45   10.60
   2  -1   3  451.35    9.80
   2  -1   3  464.05   10.60
   2  -1   3  471.65    9.90
  -2  -1  -3  470.95   11.20
   2  -1   3  468.45    9.20
   2  -1   3  467.15    9.30
  -2  -1  -3  467.85   10.30
  -2   1  -3  460.65   10.10
   2   1   3  454.85   11.20
   2   1   3  452.45   11.30
   2   1   3  445.96   10.00
  -2   1  -3  460.75   10.60
   2   1   3  462.85   10.00
  -2   1  -3  428.66    9.90
  -3  -1  -3   23.40    4.00
   3  -1   3   25.30    1.60
  -3  -1  -3   28.70    2.40
   3  -1   3   28.80    2.50
  -3  -1  -3   23.80    3.00
   3  -1   3   26.30    3.20
  -3  -1  -3   28.80    2.80
   3  -1   3   22.90    2.10
   3  -1   3   26.60    1.70
   3   1   3   22.80    2.10
  -3   1  -3   26.40    2.20
   3   1   3   26.80    2.30
  -3   1  -3   25.40    2.20
   3   1   3   26.10    3.20
  -3   1  -3   22.80    3.10
   3   1   3   18.80    3.30
   3   1   3   25.90    4.10
  -4  -1  -3   54.29    3.40
   4  -1   3   57.79    4.90
  -4  -1  -3   48.80    3.40
  -4  -1  -3   47.90    4.50
   4  -1   3   47.90    4.30
   4  -1   3   53.59    3.30
   4   1   3   49.00    4.70
   4   1   3   49.99    4.90
  -4   1  -3   47.60    3.10
   4   1   3   50.39    4.80
   5  -1   3  277.77    8.70
  -5  -1  -3  275.97    7.10
   5  -1   3  291.47    7.70
  -5  -1  -3  279.37    8.60
  -5  -1  -3  275.87    9.40
   5  -1   3  283.27    9.30
  -5  -1  -3  279.37    7.20
   5  -1   3  270.97    8.10
  -5   1  -3  279.67    6.90
  -5   1  -3  285.27    6.90
   5   1   3  288.37    9.00
   5   1   3  293.27   10.50
  -5   1  -3  276.87    9.00
   5   1   3  272.57    9.20
   5   1   3  274.27    8.30
   6  -1   3  181.58    6.50
   6  -1   3  172.38    7.40
   6  -1   3  184.08    8.20
  -6  -1  -3  168.28    5.40
  -6  -1  -3  162.48    7.20
   6  -1   3  161.28    6.80
  -6  -1  -3  177.18    6.90
   6   1   3  168.28    6.90
   6   1   3  175.48    8.80
  -6   1  -3  176.08    5.10
   6   1   3  167.18    7.70
  -6   1  -3  163.98    5.10
   7  -1   3  794.02   20.20
  -7  -1  -3  822.42   17.40
  -7  -1  -3  817.32   17.50
   7  -1   3  839.22   19.20
   7   1   3  827.72   20.20
   7   1   3  820.62   19.50
  -7   1  -3  807.62   17.00
  -7   1  -3  794.82   17.00
   7   1   3  818.12   21.80
   8  -1   3  698.03   19.50
  -8  -1  -3  731.93   15.80
   8  -1   3  703.93   17.90
   8  -1   3  697.43   17.30
  -8  -1  -3  722.13   15.70
   8   1   3  696.43   20.20
   8   1   3  701.83   18.90
  -8   1  -3  704.83   15.20
  -8   1  -3  724.43   15.30
   9  -1   3   27.00    5.60
   9  -1   3   28.60    7.20
  -9  -1  -3   27.30    3.30
  -9  -1  -3   32.30    3.60
   9   1   3   23.00    7.40
  -9   1  -3   25.40    3.00
  -9   1  -3   27.70    3.10
   9   1   3   24.90    6.40
  10  -1   3  450.95   15.00
 -10  -1  -3  435.96   11.10
  10  -1   3  424.96   16.50
 -10   1  -3  438.16   10.60
  10   1   3  439.06   15.70
  10   1   3  430.46   18.20
 -10   1  -3  428.56   10.80
  11  -1   3  299.37   13.50
 -11  -1  -3  299.57    9.20
  11  -1   3  275.77   15.00
  11   1   3  290.07   14.20
 -11   1  -3  305.27    8.70
  11   1   3  283.17   16.90
 -11   1  -3  298.67    8.30
 -12  -1  -3  150.38    7.30
  12  -1   3  164.88   11.50
  12  -1   3  155.78   13.90
 -12   1  -3  147.79    6.60
  12   1   3  146.79   12.80
  12   1   3  119.59   12.70
  13  -2  -3   18.10    8.80
  13  -2  -3   23.60    9.60
  13   2  -3   27.50   10.90
  13   2  -3   12.50   10.20
 -12  -2   3  109.99    6.60
  12  -2  -3  103.29   10.90
 -12  -2   3  112.79   11.50
  12  -2  -3   99.89   10.60
  12   2  -3  125.99   12.70
 -12   2   3  112.69   10.30
  12   2  -3  110.09   12.30
 -11  -2   3  178.88    7.20
  11  -2  -3  200.18   12.60
  11  -2  -3  191.08   13.00
 -11  -2   3  176.88   13.00
 -11  -2   3  194.28    7.00
  11   2  -3  199.98   14.50
  11   2  -3  165.08   13.20
 -11   2   3  187.38   12.10
 -11   2   3  159.88   12.10
 -10  -2   3   81.39    9.20
 -10  -2   3  111.19    5.80
  10  -2  -3  110.59   10.20
  10  -2  -3  119.19    9.90
 -10  -2   3  107.79    5.80
 -10   2   3  106.59    4.00
 -10   2   3   91.19    8.30
 -10   2   3  102.59    3.90
 -10   2   3  104.79    8.90
  10   2  -3  121.99   12.00
  10   2  -3  119.19   10.90
   9  -2  -3  611.04   17.80
  -9  -2   3  574.44   19.10
  -9  -2   3  598.34   13.80
   9  -2  -3  598.04   17.70
  -9  -2   3  597.74   13.80
  -9   2   3  599.64   12.50
  -9   2   3  578.34   17.30
  -9   2   3  596.14   17.20
   9   2  -3  586.94   19.50
   9   2  -3  583.34   19.50
  -9   2   3  626.34   12.50
  -8  -2   3  302.37    8.30
   8  -2  -3  297.57   13.30
   8  -2  -3  327.37   12.50
  -8  -2   3  311.47    8.40
  -8  -2   3  327.87   12.60
  -8   2   3  314.27    7.10
  -8   2   3  271.67   18.00
  -8   2   3  316.27    7.20
   8   2  -3  334.27   13.70
   8   2  -3  295.57   13.20
  -8   2   3  307.37   11.80
  -7  -2   3    6.20    2.40
   7  -2  -3    5.40    3.60
  -7  -2   3    4.90    5.00
  -7  -2   3    2.00    2.50
  -7   2   3    6.30    1.90
   7   2  -3    3.70    5.50
  -7   2   3    2.60    1.70
   7   2  -3    3.80    5.70
  -7   2   3    2.70    4.30
  -6  -2   3   14.70    5.50
  -6  -2   3   22.00    2.60
  -6  -2   3   19.30    2.60
   6  -2  -3   21.30    3.70
   6  -2  -3   22.10    4.10
  -6  -2   3   14.80    4.50
  -6   2   3   23.30    2.10
   6   2  -3   16.40    5.50
  -6   2   3   21.00    4.50
  -6   2   3   23.90    4.20
  -6   2   3   20.60    1.90
  -5  -2   3  374.66    9.00
  -5  -2   3  362.46    9.70
  -5  -2   3  352.56   11.10
  -5  -2   3  384.06   11.40
   5  -2  -3  380.26    9.90
  -5   2   3  378.36   10.90
  -5   2   3  362.46    8.40
  -5   2   3  379.46    8.30
   5   2  -3  378.56   10.90
   5   2  -3  368.16   11.00
  -5   2   3  366.86   10.20
   5   2  -3  391.26   11.90
   4  -2  -3  509.35   11.80
  -4  -2   3  511.35   11.50
  -4  -2   3  510.65   13.10
  -4  -2   3  506.05   11.30
  -4  -2   3  509.45   12.90
   4  -2  -3  499.55   12.30
   4   2  -3  489.05   13.10
   4   2  -3  514.05   10.20
  -4   2   3  490.45   12.00
   4   2  -3  508.95   12.90
   4   2  -3  504.95   10.20
  -4   2   3  517.65   12.80
   4   2  -3  494.85   13.00
  -4   2   3  494.55   10.90
  -3  -2   3   95.59    5.60
   3  -2  -3   75.59    3.70
   3  -2  -3   81.19    2.60
  -3  -2   3   77.69    5.30
  -3  -2   3   75.99    5.00
  -3  -2   3   77.29    3.70
  -3  -2   3   92.19    4.00
   3   2  -3   82.39    4.90
   3   2  -3   75.99    3.30
  -3   2   3   72.79    3.90
  -3   2   3   72.89    3.60
   3   2  -3   73.79    5.60
  -3   2   3   74.59    4.50
   3   2  -3   78.69    3.80
   3   2  -3   74.59    5.10
  -3   2   3   80.99    3.50
  -2  -2   3 1433.36   29.10
   2  -2  -3 1443.96   28.40
   2  -2  -3 1407.46   29.00
   2  -2  -3 1456.25   28.20
   2  -2  -3 1421.36   28.30
  -2  -2   3 1420.76   28.60
  -2  -2   3 1401.66   29.10
  -2  -2   3 1385.86   29.10
   2   2  -3 1431.66   29.30
  -2   2   3 1436.76   28.50
   2   2  -3 1441.46   28.40
   2   2  -3 1411.46   28.50
  -2   2   3 1416.86   29.10
   2   2  -3 1418.66   29.10
  -2   2   3 1417.66   28.50
   2   2  -3 1403.86   29.00
   1  -2  -3   98.59    3.90
   1  -2  -3   99.19    4.10
  -1  -2   3  103.49    4.40
  -1  -2   3   90.19    4.90
   1  -2  -3  100.99    4.30
   1  -2  -3   99.39    4.00
  -1  -2   3   94.39    4.00
   1   2  -3   92.99    4.40
  -1   2   3   95.69    4.10
  -1   2   3  103.69    4.60
  -1   2   3   94.99    5.00
   1   2  -3   98.59    3.80
   1   2  -3   99.69    4.30
   1   2  -3   97.59    5.00
   1   2  -3  102.79    4.40
  -1   2   3  104.09    4.10
   0  -2   3 6087.69  115.39
   0   2  -3 5896.21  115.49
   1  -2   3 1354.26   27.40
   1  -2   3 1375.46   26.40
  -1  -2  -3 1346.07   28.00
   1  -2   3 1368.66   27.00
   1  -2   3 1358.56   27.30
  -1  -2  -3 1400.46   27.60
  -1  -2  -3 1355.36   27.90
  -1   2  -3 1361.16   26.50
  -1   2  -3 1371.56   27.50
   1   2   3 1355.76   27.50
  -1   2  -3 1346.67   27.50
   1   2   3 1357.76   28.00
   1   2   3 1363.96   28.00
  -1   2  -3 1384.46   27.20
   1   2   3 1345.37   27.50
  -2  -2  -3 1197.08   25.20
  -2  -2  -3 1180.18   24.40
   2  -2   3 1213.48   24.10
   2  -2   3 1194.68   23.10
   2  -2   3 1206.18   24.00
   2  -2   3 1188.88   24.00
  -2  -2  -3 1199.48   25.00
  -2   2  -3 1213.08   24.30
   2   2   3 1225.28   24.30
   2   2   3 1216.38   24.30
   2   2   3 1184.58   25.30
  -2   2  -3 1064.59   23.00
   2   2   3 1230.98   25.20
  -2   2  -3 1206.48   24.60
  -3  -2  -3 1482.75   30.80
  -3  -2  -3 1468.35   29.30
   3  -2   3 1418.46   28.50
   3  -2   3 1474.75   28.40
  -3  -2  -3 1471.35   29.40
   3  -2   3 1435.26   30.10
   3  -2   3 1456.95   28.60
   3   2   3 1433.36   30.20
   3   2   3 1474.05   29.00
  -3   2  -3 1451.15   29.40
  -3   2  -3 1442.56   29.10
   3   2   3 1455.95   29.00
   3   2   3 1441.56   30.80
   3   2   3 1445.26   30.60
  -3   2  -3 1447.56   28.40
  -3   2  -3 1433.46   29.10
   4  -2   3 1475.95   29.30
  -4  -2  -3 1473.35   30.80
   4  -2   3 1452.85   29.20
  -4  -2  -3 1481.45   33.00
  -4  -2  -3 1491.55   29.70
   4  -2   3 1467.55   30.10
  -4  -2  -3 1439.96   29.70
   4  -2   3 1480.55   30.00
  -4   2  -3 1442.16   29.30
   4   2   3 1478.15   31.80
   4   2   3 1456.25   32.60
  -4   2  -3 1477.85   29.20
  -4   2  -3 1486.75   29.40
   4   2   3 1477.45   28.80
   4   2   3 1451.15   28.90
   4   2   3 1457.35   31.00
  -4   2  -3 1430.16   30.20
   5  -2   3 1967.70   39.70
   5  -2   3 1965.70   38.80
  -5  -2  -3 1997.90   39.10
   5  -2   3 1973.60   39.10
  -5  -2  -3 1976.60   39.10
   5  -2   3 1942.51   40.00
  -5  -2  -3 1895.71   41.20
  -5   2  -3 1945.61   38.90
  -5   2  -3 1943.71   38.50
   5   2   3 1952.10   40.70
   5   2   3 1949.10   41.60
   5   2   3 1895.91   41.00
  -5   2  -3 1949.90   38.60
  -5   2  -3 1932.81   39.90
   6  -2   3   91.19    6.60
  -6  -2  -3   99.89    4.90
   6  -2   3  103.19    6.70
   6  -2   3   83.39    4.70
  -6  -2  -3   88.89    4.70
   6  -2   3   93.59    5.50
  -6  -2  -3   89.39    6.40
   6   2   3   88.89    6.20
   6   2   3   82.19    7.20
  -6   2  -3   91.59    4.20
  -6   2  -3   94.59    5.30
   6   2   3   93.99    8.00
   7  -2   3  602.24   14.30
   7  -2   3  578.74   15.70
  -7  -2  -3  595.14   13.80
   7  -2   3  572.54   15.10
  -7  -2  -3  594.04   13.70
   7  -2   3  587.94   14.80
   7   2   3  579.94   18.20
  -7   2  -3  589.84   13.10
  -7   2  -3  585.34   13.10
  -8  -2  -3  193.58    6.90
   8  -2   3  193.28    9.70
  -8  -2  -3  201.18    7.10
   8  -2   3  195.58    8.80
   8  -2   3  181.68    7.70
  -8   2  -3  198.78    6.30
   8   2   3  187.18   12.60
   8   2   3  177.38    9.60
  -8   2  -3  188.38    6.30
  -9  -2  -3    4.50    3.30
  -9  -2  -3    7.90    3.60
   9  -2   3    9.40    6.20
   9   2   3   12.90    6.90
   9   2   3   14.70    8.50
  -9   2  -3    8.50    3.00
  -9   2  -3    8.90    2.80
 -10  -2  -3   25.10    4.20
  10  -2   3   20.60    6.10
 -10  -2  -3   33.00    3.80
  10  -2   3   14.20    6.80
 -10   2  -3   24.90    3.30
  10   2   3   21.40   10.00
  10   2   3   25.00    8.00
  11  -2   3   19.10    6.50
  11  -2   3   23.60    7.90
 -11  -2  -3   20.20    4.30
 -11   2  -3   12.40    3.70
  11   2   3    4.70    7.90
  11   2   3   13.10   10.20
  12  -2   3 1023.00   28.50
  12  -2   3 1036.50   26.90
 -12  -2  -3 1043.60   23.40
 -12   2  -3 1003.50   22.20
  12   2   3 1046.00   29.10
  12   2   3 1059.39   32.00
 -12  -3   3   70.59   11.30
  12  -3  -3   61.39    9.70
 -12  -3   3   57.49    5.40
  12  -3  -3   58.69    8.80
  12   3  -3   53.69   10.30
  12   3  -3   48.70   12.30
 -12   3   3   53.09    4.40
 -12   3   3   51.99    8.60
 -11  -3   3  172.28    8.20
 -11  -3   3  165.18   14.50
  11  -3  -3  195.08   11.80
  11  -3  -3  168.68   12.50
  11   3  -3  188.48   15.30
 -11   3   3  188.98    6.30
 -11   3   3  159.78   11.70
 -11   3   3  176.28    6.20
  11   3  -3  182.38   16.60
 -11   3   3  163.58   11.10
 -10  -3   3  178.68    7.30
  10  -3  -3  172.48   10.70
 -10  -3   3  178.38    8.60
 -10  -3   3  190.18   13.60
  10  -3  -3  186.78   11.70
  10   3  -3  174.78   15.20
 -10   3   3  172.88    6.00
 -10   3   3  185.08   10.40
 -10   3   3  180.08    6.30
 -10   3   3  177.48   11.10
   9  -3  -3  177.08    9.90
  -9  -3   3  181.28    7.20
  -9  -3   3  186.38   12.60
   9  -3  -3  171.58   10.80
  -9  -3   3  176.78    7.40
  -9   3   3  185.88    6.10
   9   3  -3  161.18   13.80
  -9   3   3  169.28    9.40
   9   3  -3  172.08   11.80
  -9   3   3  186.28    9.10
  -9   3   3  167.28   10.30
  -8  -3   3  936.21   20.70
   8  -3  -3  960.50   22.90
  -8  -3   3  942.01   20.70
  -8  -3   3  954.10   25.10
  -8   3   3  922.31   19.70
  -8   3   3  936.51   22.40
   8   3  -3  963.50   26.10
  -8   3   3  936.51   19.60
  -8   3   3  938.91   23.30
   8   3  -3  944.81   25.20
  -7  -3   3   64.79    4.90
  -7  -3   3   70.09    6.80
   7  -3  -3   63.69    5.30
  -7  -3   3   60.19    4.90
   7  -3  -3   70.39    6.30
  -7   3   3   68.89    4.30
  -7   3   3   72.19    4.00
   7   3  -3   67.29    7.70
   7   3  -3   56.49    7.20
  -7   3   3   71.49    6.10
  -6  -3   3 2161.78   43.70
  -6  -3   3 2178.18   43.70
  -6  -3   3 2203.78   46.40
   6  -3  -3 2154.38   44.90
   6  -3  -3 2190.68   44.20
  -6   3   3 2150.48   44.30
   6   3  -3 2203.08   46.60
  -6   3   3 2218.28   45.30
  -6   3   3 2191.48   42.90
   6   3  -3 2216.98   46.90
  -6   3   3 2057.99   45.00
   5  -3  -3    6.30    3.10
  -5  -3   3    6.70    4.10
   5  -3  -3    2.80    3.00
  -5  -3   3    4.30    4.00
  -5  -3   3    3.00    2.70
  -5  -3   3    6.00    2.70
  -5   3   3    3.80    3.70
   5   3  -3    6.90    1.30
   5   3  -3    8.20    4.20
  -5   3   3    4.10    2.40
  -5   3   3    5.40    2.20
   5   3  -3   -0.70    4.20
   5   3  -3    6.40    1.20
  -5   3   3    5.60    3.00
  -4  -3   3 4463.45   86.69
  -4  -3   3 4488.15   88.09
  -4  -3   3 4411.26   87.99
   4  -3  -3 4485.15   86.29
  -4  -3   3 4479.45   86.59
   4  -3  -3 4493.15   87.29
   4   3  -3 4474.35   87.79
  -4   3   3 4437.56   86.39
   4   3  -3 4394.06   87.89
  -4   3   3 4371.76   86.19
  -4   3   3 4388.76   87.39
   4   3  -3 4485.45   85.99
  -4   3   3 4360.26   86.09
   4   3  -3 4430.76   88.19
   4   3  -3 4482.55   85.89
   3  -3  -3  451.75   10.50
   3  -3  -3  454.55   10.20
   3  -3  -3  453.25   11.50
  -3  -3   3  467.85   12.00
  -3  -3   3  456.25   11.10
  -3  -3   3  472.55   12.00
   3  -3  -3  463.95   10.50
   3   3  -3  471.95   10.70
   3   3  -3  460.75   11.80
   3   3  -3  473.05   11.90
   3   3  -3  458.85   12.20
  -3   3   3  470.55   10.80
   3   3  -3  466.95   10.90
  -3   3   3  456.75   10.90
  -3   3   3  455.55   10.60
  -3   3   3  456.65   11.60
   2  -3  -3  489.25   11.00
   2  -3  -3  468.85   10.60
  -2  -3   3  505.55   11.60
  -2  -3   3  476.95   11.50
  -2  -3   3  483.25   11.70
   2  -3  -3  486.25   11.10
   2   3  -3  474.65   11.90
  -2   3   3  474.15   11.80
   2   3  -3  489.05   11.50
   2   3  -3  451.25   12.50
  -2   3   3  484.35   10.70
   2   3  -3  492.95   12.20
  -2   3   3  472.65   11.40
   1  -3  -3   73.19    4.40
  -1  -3   3   73.59    4.10
   1  -3  -3   76.89    4.20
  -1  -3   3   79.99    4.80
   1  -3  -3   76.39    4.60
  -1  -3   3   78.69    4.40
   1  -3  -3   80.89    3.90
  -1   3   3   76.59    4.20
   1   3  -3   83.99    4.70
   1   3  -3   78.79    4.90
   1   3  -3   78.19    4.20
   1   3  -3   77.59    3.90
  -1   3   3   71.49    5.40
  -1   3   3   74.09    4.50
  -1   3   3   79.79    4.40
   0  -3  -3 9048.00  175.68
   0   3  -3 9178.68  174.68
   1  -3   3  697.33   15.40
  -1  -3  -3  686.23   15.70
  -1  -3  -3  675.33   17.40
   1  -3   3  705.93   14.60
  -1  -3  -3  703.53   15.70
   1  -3   3  708.13   15.40
   1  -3   3  711.43   14.50
   1   3   3  701.13   16.00
   1   3   3  683.03   15.50
   1   3   3  703.63   16.30
  -1   3  -3  722.23   14.60
  -1   3  -3  717.53   15.60
  -1   3  -3  699.23   14.70
  -1   3  -3  713.93   15.60
   1   3   3  696.73   15.70
  -2  -3  -3   47.50    4.10
  -2  -3  -3   43.80    3.70
   2  -3   3   39.10    3.70
   2  -3   3   42.70    3.50
  -2  -3  -3   42.00    4.10
   2  -3   3   44.50    2.70
   2  -3   3   38.60    2.70
  -2  -3  -3   45.40    4.10
  -2   3  -3   42.00    2.60
  -2   3  -3   39.40    2.90
   2   3   3   41.20    4.10
   2   3   3   39.60    4.20
   2   3   3   35.20    3.20
  -2   3  -3   44.90    4.00
   3  -3   3 2095.99   40.80
   3  -3   3 2113.29   41.20
  -3  -3  -3 2060.69   42.90
  -3  -3  -3 2103.49   42.10
  -3  -3  -3 2058.59   43.10
   3  -3   3 2065.79   41.20
   3   3   3 2127.89   43.20
  -3   3  -3 2077.69   41.20
   3   3   3 2061.89   41.70
  -3   3  -3 2119.69   41.80
  -3   3  -3 2102.19   40.80
   3   3   3 2081.89   42.90
   3   3   3 2136.99   43.50
   3   3   3 2122.79   41.70
  -3   3  -3 2077.09   41.70
  -4  -3  -3   93.69    4.70
   4  -3   3   76.19    3.90
  -4  -3  -3   79.29    5.00
  -4  -3  -3   68.69    5.90
  -4  -3  -3   77.59    5.90
   4  -3   3   78.79    4.30
   4  -3   3   69.89    3.50
  -4   3  -3   73.29    3.60
   4   3   3   79.49    7.50
   4   3   3   73.79    6.00
  -4   3  -3   67.69    4.40
   4   3   3   71.59    5.70
   4   3   3   74.89    3.90
   4   3   3   74.79    3.90
  -4   3  -3   73.79    4.10
  -4   3  -3   69.89    4.30
  -5  -3  -3   13.90    3.00
   5  -3   3   19.20    2.50
   5  -3   3   14.50    2.90
  -5  -3  -3   13.40    3.80
   5  -3   3   11.60    2.70
   5  -3   3   16.00    3.20
  -5  -3  -3   15.70    3.20
   5   3   3   15.50    1.80
   5   3   3    8.40    4.70
  -5   3  -3   13.50    2.80
  -5   3  -3   14.70    3.20
   5   3   3   16.00    1.90
   5   3   3    8.50    4.90
  -5   3  -3   17.30    2.70
   6  -3   3   13.60    3.30
   6  -3   3    7.80    3.10
   6  -3   3    8.00    3.40
  -6  -3  -3    7.10    3.20
  -6  -3  -3   10.90    4.70
   6   3   3    5.90    5.50
  -6   3  -3   12.70    2.90
  -6   3  -3    8.70    3.00
  -6   3  -3   12.60    2.80
   6   3   3   13.70    6.00
   7  -3   3  449.46   12.80
   7  -3   3  434.06   11.40
   7  -3   3  434.46   11.90
  -7  -3  -3  434.46   11.60
   7  -3   3  440.76   12.00
  -7  -3  -3  449.36   11.60
  -7   3  -3  447.36   11.00
  -7   3  -3  430.56   11.70
  -7   3  -3  438.96   11.00
   7   3   3  461.15   16.50
   7   3   3  436.36   14.60
   8  -3   3  997.30   23.10
   8  -3   3  924.41   21.50
  -8  -3  -3  965.50   21.60
  -8  -3  -3  964.30   21.40
   8  -3   3  950.60   22.30
   8   3   3  984.10   25.00
  -8   3  -3  940.11   21.80
   8   3   3  971.70   26.10
  -8   3  -3  979.10   20.70
  -8   3  -3  955.30   20.70
  -9  -3  -3  117.89    6.60
  -9  -3  -3  121.29    7.00
   9  -3   3  118.89    8.70
   9  -3   3  120.39    8.00
   9   3   3  104.99    9.90
  -9   3  -3  126.49    6.20
  -9   3  -3  105.69    5.80
   9   3   3  106.19   10.50
  10  -3   3  999.80   24.90
 -10  -3  -3 1022.90   23.30
  10  -3   3 1038.20   25.70
  10   3   3  985.80   27.60
 -10   3  -3 1030.50   22.00
  10   3   3  992.60   29.80
 -10   3  -3 1040.30   22.20
  11  -3   3   10.60    7.20
  11  -3   3    2.50    6.10
 -11  -3  -3    5.60    4.60
  11   3   3   15.80    8.60
 -11   3  -3    9.20    4.10
  11   3   3   21.20    9.90
 -12  -3  -3   69.39    6.20
  12  -3   3   64.49   10.10
  12  -3   3   65.69    8.00
  12   3   3   49.90   11.50
  12   3   3   51.69   10.20
 -12   3  -3   67.99    6.40
  12  -4  -3  254.37   14.60
 -12  -4   3  258.37   10.60
 -12  -4   3  239.48   15.90
  12  -4  -3  238.08   13.50
 -12   4   3  277.77   14.90
 -12   4   3  245.88    8.30
  12   4  -3  236.48   17.80
  12   4  -3  233.88   18.00
 -11  -4   3  136.59   12.00
  11  -4  -3  118.89   11.50
 -11  -4   3  130.49    8.30
  11  -4  -3  136.59   11.00
 -11   4   3  131.49    6.80
 -11   4   3  139.69   11.10
  11   4  -3  141.49   13.10
  11   4  -3  118.39   12.80
 -10  -4   3   -2.70    4.00
 -10  -4   3   -2.50    1.40
 -10  -4   3    8.30    8.30
  10  -4  -3    0.10    5.80
  10  -4  -3    2.30    6.60
 -10   4   3   -0.40    5.50
 -10   4   3   -0.30    3.60
  10   4  -3    0.70    8.00
  10   4  -3   14.90   10.00
 -10   4   3    6.80    3.40
 -10   4   3    3.70    6.10
  -9  -4   3   45.90    4.90
  -9  -4   3   44.40    4.50
  -9  -4   3   48.90    8.00
   9   4  -3   40.80    8.90
  -9   4   3   50.59    7.00
  -9   4   3   43.80    4.30
   9   4  -3   41.00    9.20
  -9   4   3   36.70    6.30
  -9   4   3   38.90    3.90
  -8  -4   3  383.86   14.60
  -8  -4   3  378.26   11.10
  -8  -4   3  382.76   11.20
   8  -4  -3  383.36   12.30
   8  -4  -3  374.26   11.20
  -8   4   3  376.86   10.40
   8   4  -3  382.56   15.90
  -8   4   3  377.06   13.20
   8   4  -3  393.06   16.00
  -8   4   3  375.56   11.80
  -8   4   3  385.66   10.20
  -7  -4   3  810.32   21.40
  -7  -4   3  783.42   18.30
  -7  -4   3  797.62   18.50
   7  -4  -3  779.12   18.90
   7  -4  -3  767.72   18.10
  -7   4   3  801.72   20.00
   7   4  -3  788.02   21.60
  -7   4   3  795.12   17.50
  -7   4   3  793.32   18.50
  -7   4   3  793.42   17.70
   7   4  -3  814.62   22.30
  -6  -4   3   90.29    7.60
  -6  -4   3   69.79    5.40
  -6  -4   3   83.39    5.70
   6  -4  -3   74.19    4.70
  -6   4   3   83.59    5.60
  -6   4   3   78.79    5.20
   6   4  -3   84.99    7.80
   6   4  -3   85.89    8.10
  -6   4   3   79.49    4.90
  -6   4   3   82.19    6.80
  -5  -4   3   67.99    5.20
   5  -4  -3   58.39    4.10
   5  -4  -3   64.69    5.60
  -5   4   3   59.19    4.40
  -5   4   3   55.69    4.40
  -5   4   3   62.89    5.40
   5   4  -3   57.39    3.90
   4  -4  -3  105.09    3.80
   4  -4  -3  102.19    3.90
  -4  -4   3  116.79    6.60
   4  -4  -3  106.69    4.20
  -4  -4   3  100.39    6.20
  -4  -4   3  115.39    5.90
   4   4  -3  101.89    6.30
  -4   4   3   94.29    5.10
   4   4  -3  103.19    6.30
  -4   4   3  104.49    5.10
  -4   4   3   92.09    5.70
  -4   4   3   99.39    5.50
   4   4  -3  101.29    4.70
   4   4  -3   94.49    6.90
  -3  -4   3  152.88    6.30
   3  -4  -3  154.78    5.20
   3  -4  -3  145.09    6.40
  -3  -4   3  158.38    7.10
   3  -4  -3  135.59    4.60
  -3  -4   3  145.89    6.20
   3  -4  -3  132.99    5.10
   3   4  -3  146.59    7.00
   3   4  -3  143.19    5.70
  -3   4   3  145.49    6.40
  -3   4   3  142.59    6.10
   3   4  -3  142.89    7.90
   3   4  -3  138.49    7.90
  -3   4   3  142.69    4.70
   3   4  -3  139.89    6.00
  -2  -4   3  653.83   15.20
  -2  -4   3  641.04   15.00
   2  -4  -3  623.94   13.50
   2  -4  -3  623.04   14.30
   2  -4  -3  653.43   14.50
  -2  -4   3  637.84   15.00
  -2  -4   3  640.94   14.80
   2  -4  -3  629.24   15.10
  -2   4   3  620.74   14.70
  -2   4   3  628.64   15.20
   2   4  -3  636.34   14.80
   2   4  -3  615.74   14.80
   2   4  -3  630.94   14.60
  -2   4   3  645.34   13.70
   2   4  -3  621.94   15.20
  -2   4   3  620.94   14.50
   1  -4  -3   66.49    4.80
   1  -4  -3   66.89    4.70
  -1  -4   3   71.79    4.40
  -1  -4   3   69.39    4.60
   1  -4  -3   67.39    3.80
  -1  -4   3   59.29    5.40
   1  -4  -3   67.89    4.90
  -1  -4   3   61.29    4.50
  -1   4   3   64.59    5.40
  -1   4   3   76.49    5.60
   1   4  -3   57.89    5.00
   1   4  -3   64.99    4.90
   1   4  -3   53.69    4.50
   1   4  -3   64.29    4.30
   0  -4   3  624.64   14.40
   0  -4   3  611.34   14.40
   0  -4  -3  620.04   13.80
   0  -4  -3  604.54   14.40
   0  -4  -3  610.24   14.80
   0  -4   3  602.04   13.70
   0  -4  -3  622.84   14.40
   0   4   3  584.54   13.90
   0   4  -3  607.74   14.40
   0   4   3  618.34   14.70
   0   4   3  596.34   15.00
   0   4  -3  593.84   13.30
   0   4  -3  590.64   14.00
   0   4  -3  623.24   14.40
   0   4   3  613.44   14.50
  -1  -4  -3  868.91   19.30
   1  -4   3  861.21   19.00
  -1  -4  -3  890.51   19.40
  -1  -4  -3  845.32   20.30
  -1  -4  -3  868.31   19.90
   1  -4   3  868.71   18.30
   1  -4   3  881.91   17.70
   1  -4   3  871.21   19.10
   1   4   3  867.01   19.30
  -1   4  -3  876.31   19.20
   1   4   3  873.81   19.40
   1   4   3  870.81   20.10
  -2  -4  -3 1308.07   28.30
   2  -4   3 1272.77   26.10
   2  -4   3 1296.27   26.90
  -2  -4  -3 1292.57   27.70
   2  -4   3 1268.17   26.70
   2  -4   3 1288.57   25.40
  -2  -4  -3 1299.47   27.40
  -2  -4  -3 1259.37   28.00
   2   4   3 1312.87   27.30
  -2   4  -3 1272.97   25.50
  -2   4  -3 1276.47   27.10
   2   4   3 1308.07   27.20
   2   4   3 1277.07   27.80
  -2   4  -3 1330.07   27.30
  -2   4  -3 1300.67   26.20
   2   4   3 1292.77   28.20
   2   4   3 1286.67   27.50
  -3  -4  -3  279.57    8.80
  -3  -4  -3  297.47    8.70
   3  -4   3  282.97    7.20
  -3  -4  -3  262.37    9.20
   3  -4   3  281.67    7.50
  -3  -4  -3  275.07    9.20
   3  -4   3  281.17    6.50
  -3   4  -3  275.87    6.70
   3   4   3  277.87    8.30
  -3   4  -3  278.27    7.00
   3   4   3  283.67    9.20
   3   4   3  276.57    9.80
   3   4   3  274.57    8.20
   3   4   3  297.57   10.00
  -3   4  -3  283.47    8.60
   4  -4   3  216.68    5.70
   4  -4   3  210.68    6.00
  -4  -4  -3  207.68    8.30
  -4  -4  -3  223.78    7.80
  -4  -4  -3  193.28    8.30
   4  -4   3  203.08    5.70
   4  -4   3  213.18    6.00
   4  -4   3  207.28    5.80
   4   4   3  211.88    8.50
   4   4   3  199.58    7.80
   4   4   3  206.68    9.30
  -4   4  -3  207.98    7.30
  -4   4  -3  221.58    7.30
   4   4   3  211.08    8.90
  -4   4  -3  205.38    5.90
   4   4   3  197.68    9.30
   5  -4   3  966.20   20.20
   5  -4   3  967.80   20.20
  -5  -4  -3  944.21   21.20
  -5  -4  -3  957.50   21.60
   5  -4   3  958.80   20.30
   5   4   3  966.10   23.40
  -5   4  -3  959.30   21.00
   5   4   3  949.80   23.80
  -5   4  -3  948.21   20.20
   5   4   3  986.80   20.20
  -5   4  -3  942.71   21.00
  -6  -4  -3  312.57    9.90
  -6  -4  -3  322.27    9.60
   6  -4   3  311.17    9.10
   6   4   3  309.47    7.30
  -6   4  -3  312.87    8.70
   6   4   3  311.57   12.40
  -6   4  -3  308.37    9.20
  -6   4  -3  302.97    9.20
   6   4   3  303.77   12.80
   7  -4   3  558.34   14.00
  -7  -4  -3  533.05   14.40
   7  -4   3  567.94   14.40
   7  -4   3  554.74   13.50
   7  -4   3  546.05   13.80
   7   4   3  563.14   16.90
  -7   4  -3  565.54   13.80
  -7   4  -3  540.15   13.60
  -7   4  -3  555.54   13.70
   7   4   3  565.34   18.20
   8  -4   3  322.47   11.00
   8  -4   3  315.57   10.20
   8  -4   3  336.57   10.90
  -8  -4  -3  333.67   10.50
   8  -4   3  328.27   10.40
  -8  -4  -3  317.47   10.80
   8   4   3  319.57   16.10
  -8   4  -3  326.37   10.30
  -8   4  -3  337.27    9.90
   8   4   3  327.27   14.40
  -8   4  -3  328.17    9.90
   9  -4   3  341.67   11.10
   9  -4   3  362.86   11.80
  -9   4  -3  372.86   10.90
  -9   4  -3  351.56   11.50
   9   4   3  409.36   16.30
  -9   4  -3  357.46   10.60
  10  -4   3   34.20    6.10
  10  -4   3   29.10    6.40
 -10  -4  -3   35.10    5.40
  10   4   3   24.70    9.80
 -10   4  -3   35.60    4.80
  11  -4   3  114.69   10.40
 -11  -4  -3  127.29    8.90
  11  -4   3  116.09   10.00
 -11   4  -3  126.59    7.70
  11   4   3  121.59   13.10
  11   4   3  138.79   12.50
  12  -4   3  203.48   11.90
  12  -4   3  195.28   12.60
  12   4   3  197.88   19.10
  12   4   3  193.48   15.80
 -12   4  -3  196.28    9.10
  12  -5  -3  361.76   16.50
  12  -5  -3  344.77   14.20
 -12   5   3  368.56   11.30
 -12   5   3  347.57   15.90
  12   5  -3  393.66   20.70
  11  -5  -3   51.59    7.10
 -11  -5   3   51.89    6.20
 -11  -5   3   38.20    9.80
  11  -5  -3   28.50    9.30
 -11   5   3   46.50    8.20
  11   5  -3   27.20   10.80
 -11   5   3   47.70    5.30
  11   5  -3   50.39   10.40
  10  -5  -3  454.15   14.40
 -10  -5   3  462.35   14.00
 -10  -5   3  445.56   18.00
 -10   5   3  436.86   15.60
  10   5  -3  434.06   19.50
  10   5  -3  445.46   18.70
 -10   5   3  446.06   12.80
  -9  -5   3  156.08    8.70
  -9  -5   3  143.89   11.60
   9  -5  -3  147.89    7.50
   9  -5  -3  158.78    8.90
  -9   5   3  163.98    8.50
  -9   5   3  148.29   10.10
  -9   5   3  188.68    7.80
   9   5  -3  154.08   13.40
   8  -5  -3  574.44   15.00
  -8  -5   3  560.84   15.30
  -8  -5   3  534.35   15.00
  -8  -5   3  569.14   19.00
  -8   5   3  587.94   14.30
  -8   5   3  577.14   16.70
  -8   5   3  577.04   14.70
   8   5  -3  560.24   19.50
  -8   5   3  554.74   14.60
   8   5  -3  576.04   18.90
  -7  -5   3   25.70    6.60
   7  -5  -3   24.40    3.50
  -7  -5   3   27.50    4.40
  -7  -5   3   20.70    4.40
   7  -5  -3   18.60    3.90
  -7   5   3   23.40    4.40
   7   5  -3   27.00    7.60
   7   5  -3   17.10    7.00
  -7   5   3   25.50    3.90
  -7   5   3   25.40    5.40
  -7   5   3   28.90    4.10
   6  -5  -3    8.10    2.70
  -6  -5   3   17.10    6.00
  -6  -5   3   12.60    4.00
  -6  -5   3   17.00    3.90
   6   5  -3   18.30    2.80
  -6   5   3   13.90    3.90
  -6   5   3   18.10    5.00
  -6   5   3   12.70    4.30
   6   5  -3   11.90    5.90
   6   5  -3    1.60    5.90
  -6   5   3   18.30    3.20
  -5  -5   3   36.60    5.50
  -5  -5   3   58.19    4.90
   5  -5  -3   39.60    3.50
   5  -5  -3   49.20    4.80
  -5   5   3   41.70    3.30
   5   5  -3   42.10    6.20
  -5   5   3   37.90    5.10
  -5   5   3   38.70    4.10
   5   5  -3   41.20    3.90
  -5   5   3   43.70    4.50
   5   5  -3   43.10    6.30
   4  -5  -3   59.99    3.40
   4  -5  -3   62.99    5.60
  -4  -5   3   60.89    6.00
  -4  -5   3   59.59    4.90
  -4  -5   3   57.69    5.40
   4  -5  -3   64.89    4.10
  -4   5   3   58.39    5.60
  -4   5   3   63.79    3.60
   4   5  -3   57.49    5.50
   4   5  -3   49.99    5.90
  -4   5   3   60.19    5.60
   3  -5  -3   11.80    3.70
   3  -5  -3    9.20    2.00
  -3  -5   3    7.50    3.70
  -3  -5   3    4.90    3.50
  -3  -5   3   10.20    3.50
  -3  -5   3    8.20    3.60
   3  -5  -3   11.20    2.80
   3  -5  -3    6.70    2.90
   3   5  -3    8.90    4.00
  -3   5   3   14.10    3.90
   3   5  -3    4.10    4.20
  -3   5   3   12.60    4.30
   3   5  -3   13.50    3.70
   3   5  -3    5.00    3.30
  -3   5   3    8.90    3.40
  -3   5   3   10.80    2.10
   2  -5  -3  400.96   10.60
  -2  -5   3  398.26   11.00
  -2  -5   3  380.66   10.80
   2  -5  -3  394.06   10.60
   2  -5  -3  397.46    9.20
  -2  -5   3  393.26   11.00
  -2   5   3  394.56   11.00
   2   5  -3  392.16   11.00
   2   5  -3  399.66   10.90
  -2   5   3  405.36   11.30
  -2   5   3  402.16   12.00
  -2   5   3  389.56    9.50
   2   5  -3  382.56   11.40
   1  -5  -3   34.20    4.90
   1  -5  -3   39.70    4.10
  -1  -5   3   34.20    4.00
  -1  -5   3   26.00    3.80
   1  -5  -3   30.20    3.70
   1  -5  -3   35.70    3.10
  -1  -5   3   27.10    3.40
  -1  -5   3   26.20    3.70
  -1   5   3   30.90    4.40
   1   5  -3   29.80    4.20
   1   5  -3   31.50    4.00
  -1   5   3   27.80    4.20
  -1   5   3   29.30    4.90
   1   5  -3   37.40    5.30
  -1   5   3   29.30    3.30
   0  -5   3 1291.37   26.50
   0  -5   3 1266.27   27.70
   0  -5   3 1306.77   28.40
   0  -5  -3 1306.57   27.20
   0  -5  -3 1293.17   27.80
   0  -5   3 1315.57   28.00
   0  -5  -3 1289.07   28.00
   0   5  -3 1316.57   28.10
   0   5   3 1316.97   28.70
   0   5   3 1278.57   27.30
   0   5   3 1291.27   28.00
   0   5  -3 1322.77   26.60
   0   5  -3 1332.77   28.10
   0   5  -3 1304.27   27.70
   1  -5   3 1023.90   20.90
  -1  -5  -3 1029.30   22.90
  -1  -5  -3 1016.50   23.60
   1  -5   3 1024.80   22.00
   1  -5   3 1038.90   22.90
  -1  -5  -3 1062.29   23.20
  -1  -5  -3 1028.10   22.60
   1  -5   3 1016.40   22.70
  -1   5  -3 1078.99   22.70
   1   5   3 1051.29   24.00
  -1   5  -3 1051.69   23.20
  -1   5  -3 1039.50   21.10
   1   5   3 1028.10   22.90
  -1   5  -3 1046.00   23.20
   1   5   3 1002.00   22.50
   1   5   3 1050.59   23.10
  -2  -5  -3    4.70    3.60
   2  -5   3    3.20    3.00
  -2  -5  -3    2.70    3.60
  -2  -5  -3   -0.80    3.40
   2  -5   3    2.50    2.70
  -2  -5  -3    1.80    3.10
   2  -5   3    1.40    2.50
   2  -5   3    1.20    1.30
   2   5   3   -2.70    3.60
  -2   5  -3   -1.90    2.80
   2   5   3    2.00    4.80
  -2   5  -3   -0.30    3.70
   2   5   3   -1.00    3.70
  -2   5  -3    5.80    3.30
   2   5   3    1.90    4.30
  -2   5  -3    1.70    1.50
   2   5   3    4.80    3.90
   3  -5   3  465.15   11.10
   3  -5   3  467.65   11.70
  -3  -5  -3  466.25   12.80
  -3  -5  -3  437.36   13.30
   3  -5   3  447.76   12.40
  -3  -5  -3  469.95   13.40
  -3  -5  -3  471.35   13.00
  -3   5  -3  475.15   11.10
  -3   5  -3  474.25   12.40
   3   5   3  480.95   14.40
   3   5   3  474.25   12.90
   3   5   3  444.56   12.30
  -3   5  -3  471.25   12.50
   3   5   3  469.45   13.60
   3   5   3  457.15   12.30
   4  -5   3 1678.73   34.20
   4  -5   3 1711.83   32.90
   4  -5   3 1726.13   32.90
   4  -5   3 1728.03   34.40
  -4  -5  -3 1681.33   35.90
  -4  -5  -3 1703.13   35.70
   4   5   3 1707.23   35.10
  -4   5  -3 1657.63   34.10
   4   5   3 1629.34   39.50
   5  -5   3   11.20    2.20
  -5  -5  -3   12.00    4.10
   5  -5   3    7.10    2.20
   5  -5   3   11.80    2.80
   5  -5   3   12.80    2.10
  -5   5  -3    6.20    3.80
  -5   5  -3    6.90    3.60
  -5   5  -3    7.10    2.80
   5   5   3   10.70    3.30
   5   5   3   12.30    6.20
   5   5   3   15.60    6.70
   6  -5   3 1481.55   30.00
   6  -5   3 1546.05   30.00
  -6  -5  -3 1483.75   32.10
   6  -5   3 1513.05   31.20
  -6  -5  -3 1438.06   31.80
  -6   5  -3 1453.65   31.30
   6   5   3 1466.95   30.10
   6   5   3 1430.46   34.00
   6   5   3 1466.35   34.80
  -6   5  -3 1460.15   30.50
  -7  -5  -3   75.39    7.30
  -7  -5  -3   81.29    6.70
   7  -5   3   74.49    5.60
   7  -5   3   87.49    5.70
   7  -5   3   82.99    7.40
   7   5   3   85.99    9.20
  -7   5  -3   85.69    6.70
  -7   5  -3   83.09    6.90
   7   5   3   79.79    8.40
  -7   5  -3   85.89    5.70
   8  -5   3  264.57    8.80
   8  -5   3  265.07    9.30
  -8  -5  -3  286.37   10.70
   8  -5   3  262.67    9.70
   8  -5   3  270.27    9.70
  -8   5  -3  274.27    9.60
  -8   5  -3  281.27    9.90
   8   5   3  280.07   14.90
  -8   5  -3  261.17    9.20
   8   5   3  278.57   13.50
   9  -5   3   39.60    4.70
   9  -5   3   45.60    5.50
   9  -5   3   44.30    5.70
  -9  -5  -3   46.70    6.00
   9  -5   3   36.60    4.60
   9   5   3   44.30    9.60
  -9   5  -3   39.60    5.40
   9   5   3   56.59   10.20
 -10  -5  -3   51.19    6.20
  10  -5   3   57.69    7.30
  10  -5   3   51.19    7.20
  10   5   3   43.70   11.00
 -10   5  -3   54.09    5.80
  10   5   3   27.80    8.90
 -11  -5  -3   -0.80    2.00
  11  -5   3    7.10    6.00
 -11  -5  -3    9.30    5.60
  11  -5   3    2.60    5.70
  11   5   3   -4.80    9.80
 -11   5  -3    4.00    5.10
  11   5   3    9.30   11.70
  12  -5   3   39.20    9.60
  12  -5   3   36.50    7.20
 -12  -5  -3   32.60    6.60
  12   5   3   35.80   11.60
  12   5   3   33.70   12.00
  12  -6  -3  663.13   21.50
  12   6  -3  656.93   25.20
  12   6  -3  698.83   27.00
 -12   6   3  634.24   20.10
 -11  -6   3   14.20   10.00
 -11  -6   3   11.80    5.90
  11  -6  -3   13.90    5.70
 -11   6   3    1.70    5.40
  11   6  -3    9.90   12.00
  11   6  -3    9.50    9.90
 -10  -6   3   71.39    7.00
 -10  -6   3   77.59   10.30
  10  -6  -3   67.79    6.20
  10   6  -3   54.99   11.30
 -10   6   3   55.79    8.00
 -10   6   3   66.09    6.40
  10   6  -3   49.70   10.30
  -9  -6   3  316.07   12.20
  -9  -6   3  326.57   15.20
   9  -6  -3  329.47   10.70
  -9   6   3  296.57   11.30
  -9   6   3  309.07   13.00
   9   6  -3  323.27   16.80
   9   6  -3  321.67   16.10
  -8  -6   3   61.49    9.20
  -8  -6   3   52.89    6.10
   8  -6  -3   52.39    5.00
   8  -6  -3   58.99    4.80
  -8   6   3   57.59    5.90
  -8   6   3   46.10    6.50
   8   6  -3   54.39   10.30
   8   6  -3   60.69    9.20
  -7  -6   3   27.10    5.20
   7  -6  -3   27.70    3.60
  -7  -6   3   28.90    4.70
  -7  -6   3   27.10    6.80
   7  -6  -3   30.90    3.30
  -7   6   3   23.10    5.90
   7   6  -3   28.00    7.90
  -7   6   3   25.70    4.60
   7   6  -3   32.40    8.00
  -7   6   3   25.60    3.40
  -7   6   3   25.30    5.20
  -6  -6   3  282.97   10.40
   6  -6  -3  283.87    7.90
  -6  -6   3  257.47   11.50
   6  -6  -3  290.37    7.40
  -6   6   3  284.67   11.10
   6   6  -3  267.97   11.50
  -6   6   3  278.97    9.60
   6   6  -3  277.87   13.50
  -6   6   3  265.87    9.70
  -6   6   3  271.77   10.10
   6   6  -3  260.47   13.00
   5  -6  -3   11.10    2.30
  -5  -6   3   10.30    5.00
  -5  -6   3    8.20    4.30
  -5  -6   3   13.20    4.10
   5  -6  -3   15.00    2.60
  -5   6   3   21.60    4.70
   5   6  -3    1.70    5.80
  -5   6   3   13.30    4.60
  -5   6   3   12.60    2.30
   5   6  -3   17.30    6.10
   5   6  -3   16.90    4.00
  -5   6   3   12.30    4.00
  -4  -6   3   98.29    7.80
  -4  -6   3  102.19    8.20
   4  -6  -3   99.39    5.40
  -4   6   3   92.79    3.70
   4   6  -3   92.69    7.00
  -4   6   3   99.89    7.50
   4   6  -3  101.19    8.20
  -4   6   3   94.39    7.50
  -3  -6   3  689.53   17.20
   3  -6  -3  666.23   17.00
  -3  -6   3  652.03   16.70
   3  -6  -3  653.83   16.00
  -3  -6   3  690.93   17.20
  -3   6   3  686.03   16.90
   3   6  -3  676.23   17.80
   3   6  -3  647.44   16.90
   3   6  -3  672.93   17.70
   3   6  -3  667.03   16.80
  -3   6   3  692.43   14.30
  -3   6   3  692.13   17.20
  -3   6   3  698.63   17.40
   2  -6  -3   45.50    5.00
  -2  -6   3   49.40    5.10
   2  -6  -3   46.30    3.40
   2  -6  -3   47.20    4.60
  -2  -6   3   49.70    5.00
  -2  -6   3   41.90    4.70
  -2  -6   3   47.00    4.60
   2  -6  -3   45.20    4.40
  -2   6   3   60.69    5.60
  -2   6   3   46.00    4.90
   2   6  -3   40.40    5.20
  -2   6   3   47.60    5.40
   2   6  -3   50.09    4.70
   2   6  -3   42.70    4.80
  -1  -6   3    8.50    4.00
   1  -6  -3   11.60    3.80
  -1  -6   3    5.80    3.50
   1  -6  -3    2.40    3.40
  -1  -6   3   11.40    4.20
   1  -6  -3    5.00    3.40
  -1  -6   3   11.00    3.20
   1  -6  -3   10.30    2.60
  -1   6   3    5.50    5.00
   1   6  -3    6.50    3.70
  -1   6   3    4.70    2.90
   1   6  -3    6.00    3.20
   1   6  -3    7.70    4.60
   1   6  -3    5.20    4.00
  -1   6   3    3.70    4.40
   0  -6  -3 4911.11   96.09
   0  -6   3 4834.32   95.89
   0  -6  -3 4881.61   95.99
   0  -6   3 4862.11   94.39
   0  -6  -3 4691.03   96.49
   0  -6   3 4832.82   96.09
   0  -6  -3 4875.91   96.09
   0  -6   3 4824.52   95.59
   0   6  -3 4934.21   96.19
   0   6   3 4933.91   96.99
   0   6   3 4958.00   96.19
   0   6  -3 4896.31   96.19
   0   6   3 4885.11   96.29
   0   6   3 4777.02   94.99
   0   6  -3 4915.01   95.89
   0   6   3 4787.02   95.19
   0   6  -3 4845.12   94.49
  -1  -6  -3  211.48    8.30
   1  -6   3  210.68    5.80
   1  -6   3  199.38    7.50
  -1  -6  -3  211.58    9.70
   1  -6   3  221.68    8.40
   1  -6   3  207.08    7.70
  -1  -6  -3  215.38    8.60
  -1  -6  -3  210.18    7.70
  -1   6  -3  209.58    9.20
   1   6   3  200.88    9.60
  -1   6  -3  207.28    8.00
  -1   6  -3  229.08    9.00
   1   6   3  211.78    8.40
   1   6   3  199.28    8.40
   1   6   3  221.88   10.30
  -1   6  -3  206.28    5.90
   1   6   3  210.38    7.70
  -2  -6  -3 2667.53   54.19
   2  -6   3 2689.23   50.99
  -2  -6  -3 2703.63   54.49
   2  -6   3 2666.83   53.09
  -2  -6  -3 2622.84   54.19
   2   6   3 2634.84   55.29
   2   6   3 2696.03   54.19
  -2   6  -3 2664.83   51.09
  -2   6  -3 2540.95   51.19
  -2   6  -3 2517.45   53.29
  -2   6  -3 2701.33   54.29
   2   6   3 2660.83   54.19
  -2   6  -3 2697.53   54.39
   2   6   3 2629.24   53.89
   2   6   3 2687.13   54.59
  -3  -6  -3  421.16   12.70
   3  -6   3  417.66   11.60
  -3  -6  -3  433.46   12.50
   3   6   3  436.86   14.50
  -3   6  -3  407.66   12.50
   3   6   3  400.66   12.20
   3   6   3  422.96   13.30
  -3   6  -3  422.46   11.20
  -3   6  -3  418.46   12.30
  -4  -6  -3 1218.78   27.40
   4  -6   3 1240.78   25.90
  -4   6  -3 1196.48   27.00
   4   6   3 1174.28   28.70
   4   6   3 1195.28   26.50
   4   6   3 1210.98   28.70
  -4   6  -3 1194.88   25.40
   5  -6   3   10.40    3.20
  -5  -6  -3   16.10    4.30
  -5  -6  -3   17.40    5.00
   5  -6   3   12.80    2.90
  -5   6  -3   21.40    4.30
  -5   6  -3   15.80    4.70
   5   6   3   13.00    6.40
   5   6   3   16.70    4.00
  -5   6  -3   12.60    3.20
   5   6   3    8.50    7.00
   6  -6   3   76.39    5.30
  -6  -6  -3   69.79    6.30
   6  -6   3   71.39    3.20
   6   6   3   69.39    6.60
   6   6   3   67.39    8.50
  -6   6  -3   78.59    5.30
  -6   6  -3   76.79    6.30
   6   6   3   76.09    8.30
  -6   6  -3   81.49    7.00
   7  -6   3    7.60    2.40
   7  -6   3    9.10    3.70
  -7  -6  -3   15.90    3.50
  -7  -6  -3   -1.40    4.80
   7  -6   3   13.90    3.60
   7   6   3    4.90    7.50
  -7   6  -3    2.60    3.50
  -7   6  -3   14.00    4.40
  -7   6  -3    2.50    4.90
   7   6   3    7.70    7.20
   8  -6   3  574.24   14.90
   8  -6   3  602.04   14.10
   8   6   3  571.44   19.90
  -8   6  -3  588.14   14.80
   8   6   3  647.14   24.70
  -9  -6  -3   51.09    6.60
   9  -6   3   43.90    4.70
   9  -6   3   40.70    4.80
   9  -6   3   41.10    5.70
   9   6   3   46.70    9.50
  -9   6  -3   45.70    6.20
   9   6   3   40.10   10.10
  10  -6   3    7.40    4.50
  10  -6   3   15.10    9.00
 -10  -6  -3   11.50    5.90
  10   6   3   19.90    9.30
  10   6   3    6.10   10.10
 -10   6  -3    0.10    5.60
  11  -6   3   26.50    6.10
 -11  -6  -3   14.10    6.50
 -11   6  -3   23.10    6.30
  11   6   3   23.90   11.70
  11   6   3   29.20   11.20
 -11   7   3  355.06   14.70
  11   7  -3  424.06   24.10
 -11   7   3  420.66   16.00
 -10  -7   3  159.28   10.70
 -10  -7   3  149.29   13.70
  10  -7  -3  144.99    7.40
 -10   7   3  140.89   11.60
 -10   7   3  149.29   10.10
  10   7  -3  137.99   13.80
  10   7  -3  138.79   14.20
  -9  -7   3    4.30    5.70
  -9  -7   3   -1.30    1.80
   9  -7  -3    5.40    3.50
  -9  -7   3   -0.80    8.50
  -9   7   3    9.40    6.30
   9   7  -3    1.00   10.40
   9   7  -3   10.60    9.20
  -9   7   3    7.40    5.60
  -9   7   3    2.40    1.90
   8  -7  -3  314.57    8.50
  -8  -7   3  354.06   13.20
   8  -7  -3  330.47    9.10
  -8  -7   3  343.97   16.00
  -8   7   3  342.27   13.20
   8   7  -3  350.46   17.90
   8   7  -3  323.37   16.20
  -8   7   3  333.47   12.50
  -7  -7   3   29.40    7.00
   7  -7  -3   28.50    3.90
  -7  -7   3   31.40    5.90
  -7   7   3   32.00    6.10
   7   7  -3   32.50    8.50
  -7   7   3   33.90    6.00
   7   7  -3   35.70    3.90
   7   7  -3   37.70    9.10
  -6  -7   3   25.00    5.60
  -6  -7   3   14.60    4.80
   6  -7  -3   21.10    1.80
  -6  -7   3   17.40    6.20
  -6   7   3   11.60    5.40
   6   7  -3   10.30    7.80
   6   7  -3   22.60    4.40
  -6   7   3   19.10    5.60
   6   7  -3   13.10    7.30
   5  -7  -3   -0.70    4.70
  -5  -7   3   -3.50    4.80
  -5  -7   3    3.30    5.10
   5   7  -3    0.90    6.30
   5   7  -3   12.20    6.40
   5   7  -3   -0.60    4.60
  -5   7   3    8.10    5.40
  -5   7   3    7.20    5.30
   4  -7  -3   89.79    2.90
  -4  -7   3   98.19    7.30
  -4  -7   3   97.39    8.00
  -4  -7   3   99.69    6.70
   4  -7  -3   94.29    6.60
  -4   7   3   92.29    8.20
   4   7  -3   80.99    7.40
   4   7  -3   88.19    8.50
   4   7  -3   91.69    8.80
  -4   7   3   94.19    8.40
  -3  -7   3    9.70    4.80
  -3  -7   3   -4.20    4.20
  -3  -7   3   -0.80    3.70
   3  -7  -3    6.30    3.80
   3   7  -3    6.00    4.90
   3   7  -3    1.10    5.10
  -3   7   3    2.20    1.90
   3   7  -3   -1.40    5.20
  -3   7   3    8.70    5.20
  -2  -7   3  416.36   11.70
   2  -7  -3  412.66    9.70
  -2  -7   3  398.76   12.40
  -2  -7   3  404.56   12.20
   2  -7  -3  396.56   11.90
  -2   7   3  362.96   10.70
   2   7  -3  391.86   15.10
   2   7  -3  416.16   13.10
   2   7  -3  392.26   11.60
  -2   7   3  406.56   12.80
   2   7  -3  400.86   11.90
  -2   7   3  394.06   13.60
  -2   7   3  402.66    9.70
  -2   7   3  410.16   13.10
  -1  -7   3  185.68    7.30
  -1  -7   3  169.58    7.60
  -1  -7   3  193.18    8.20
  -1  -7   3  184.38    8.30
   1  -7  -3  184.68    6.50
   1   7  -3  163.28    7.90
   1   7  -3  183.88    8.80
   1   7  -3  166.28    8.30
  -1   7   3  172.28    6.90
   1   7  -3  186.08    7.00
   1   7  -3  191.18    9.40
  -1   7   3  189.48    6.50
  -1   7   3  185.78   10.50
  -1   7   3  178.68    9.60
  -1   7   3  184.08    9.70
   0  -7   3   57.19    4.60
   0  -7   3   56.29    5.00
   0  -7   3   59.09    5.40
   0  -7   3   62.89    5.70
   0  -7  -3   63.69    5.70
   0  -7  -3   56.19    5.40
   0  -7  -3   59.29    5.10
   0   7  -3   55.99    5.30
   0   7  -3   60.69    6.50
   0   7   3   54.79    5.40
   0   7  -3   49.30    5.30
   0   7  -3   42.70    5.40
   0   7  -3   56.19    5.30
   0   7   3   57.49    6.50
   0   7   3   61.49    5.90
   0   7   3   52.59    4.40
  -1  -7  -3 2389.56   48.60
  -1  -7  -3 2318.67   48.50
   1   7   3 2282.17   48.80
  -1   7  -3 2340.67   45.70
   1   7   3 2233.68   48.40
  -1   7  -3 2354.56   48.20
  -1   7  -3 2233.38   53.49
   1   7   3 2301.97   47.90
  -1   7  -3 2377.46   48.80
   1   7   3 2267.67   49.40
   1   7   3 2373.36   48.60
  -2  -7  -3   40.90    4.80
  -2  -7  -3   48.50    5.70
  -2  -7  -3   51.19    5.50
   2  -7   3   49.40    4.40
   2   7   3   48.50    5.30
  -2   7  -3   46.40    5.70
   2   7   3   51.39    5.70
  -2   7  -3   48.80    2.20
  -2   7  -3   47.80    5.40
  -2   7  -3   50.09    5.30
   2   7   3   42.50    5.50
   2   7   3   43.10    6.50
  -2   7  -3   45.50    2.30
  -3  -7  -3 2312.07   49.00
  -3  -7  -3 2290.87   48.40
   3  -7   3 2283.67   46.90
   3  -7   3 2282.47   47.50
  -3   7  -3 2334.37   48.30
   3   7   3 2338.57   48.30
  -3   7  -3 2303.87   47.30
   3   7   3 2276.57   49.80
   3   7   3 2287.87   51.69
  -3   7  -3 2333.37   48.40
   4  -7   3  609.24   15.20
  -4  -7  -3  621.34   17.40
  -4  -7  -3  642.14   16.80
   4  -7   3  614.84   15.60
  -4   7  -3  634.84   17.00
   4   7   3  644.94   18.50
  -4   7  -3  639.74   17.20
   4   7   3  598.14   16.50
  -4   7  -3  648.14   15.40
   4   7   3  634.54   18.80
   5  -7   3  282.67    9.30
  -5  -7  -3  293.97   11.70
  -5  -7  -3  297.87   11.70
   5  -7   3  285.37    9.20
   5   7   3  302.77   13.60
   5   7   3  275.17   13.30
   5   7   3  303.17   11.70
  -5   7  -3  294.87   11.50
  -5   7  -3  309.97    9.30
   6  -7   3  382.76   10.90
  -6  -7  -3  375.66   13.30
  -6  -7  -3  356.76   12.20
   6   7   3  404.26   15.80
  -6   7  -3  404.06   13.00
  -6   7  -3  360.96   10.60
   6   7   3  353.36   11.90
   6   7   3  385.46   17.00
  -6   7  -3  347.17   12.20
  -7  -7  -3  118.49    9.30
   7   7   3  117.99   11.80
  -7   7  -3  102.39    9.10
   7   7   3  102.39    6.10
  -7   7  -3  106.89    6.60
   7   7   3  120.99   11.40
  -8  -7  -3   -1.30    1.60
  -8  -7  -3    7.10    5.80
   8  -7   3    5.40    3.90
   8   7   3  -15.20    9.00
  -8   7  -3   -2.50    5.80
  -8   7  -3   -2.80    1.40
   8   7   3    1.60    9.10
  -8   7  -3    3.70    2.20
   9  -7   3   80.09    7.70
  -9  -7  -3   69.29    7.90
  -9   7  -3   51.79    7.10
   9   7   3   60.49   11.40
   9   7   3   49.00   10.30
 -10  -7  -3   41.80    7.20
  10   7   3   63.39   11.90
  10   7   3   39.20   11.50
 -10   7  -3   39.40    7.00
 -11  -7  -3    6.40    6.60
  11   7   3    5.10   10.00
  11   7   3   15.70   11.60
 -11   7  -3    6.50    7.30
 -11   8   3  120.69   11.00
  11   8  -3  141.99   16.60
  11   8  -3  115.09   13.90
 -10   8   3   82.09    8.40
 -10   8   3   65.19    8.60
  10   8  -3   69.39   12.00
  10   8  -3   91.89   14.20
  -9  -8   3  223.28   12.70
  -9  -8   3  230.88   15.90
   9   8  -3  244.68   16.20
   9   8  -3  234.18   18.40
  -9   8   3  226.68   12.10
  -9   8   3  236.18   12.60
  -8  -8   3   -0.40    6.00
  -8  -8   3    4.00    7.40
  -8   8   3    6.90    6.50
   8   8  -3   -5.30    8.90
   8   8  -3    4.50    8.90
  -8   8   3    5.60    6.30
  -7  -8   3  165.38   15.90
  -7  -8   3  162.08   13.20
   7   8  -3  187.68   15.90
   7   8  -3  149.19   13.20
  -7   8   3  164.98   10.60
  -7   8   3  179.18   10.50
  -6  -8   3   23.20    7.20
  -6  -8   3   12.30    6.00
  -6  -8   3   12.50    3.10
   6   8  -3   20.50    7.90
  -6   8   3   15.90    6.10
   6   8  -3   12.90    5.00
  -6   8   3    9.10    6.20
   6   8  -3   -2.20    7.50
  -5  -8   3   33.00    6.80
  -5  -8   3   31.20    5.50
  -5  -8   3   37.60    6.00
  -5   8   3   29.90    6.60
  -5   8   3   30.60    6.50
   5   8  -3   45.30    6.00
  -5   8   3   46.30    5.90
   5   8  -3   31.80    7.80
   5   8  -3   41.60    8.40
  -4  -8   3  190.68    9.50
  -4  -8   3  170.58   10.00
  -4  -8   3  162.18   10.40
   4   8  -3  194.98   11.40
  -4   8   3  168.68   10.80
  -4   8   3  162.88   10.40
  -4   8   3  188.08   16.10
   4   8  -3  191.58    9.80
   4   8  -3  191.28   11.70
  -3  -8   3  313.57   12.10
   3  -8  -3  289.57   10.80
  -3  -8   3  293.77   10.60
  -3  -8   3  293.47   11.50
  -3   8   3  298.47   11.70
  -3   8   3  286.67   11.60
  -3   8   3  296.57    7.10
   3   8  -3  291.67   13.50
   3   8  -3  310.27   12.10
   3   8  -3  303.97   11.70
  -3   8   3  310.97   12.10
  -2  -8   3    1.90    4.60
   2  -8  -3    9.60    2.60
   2  -8  -3   -0.60    4.50
  -2  -8   3    2.90    4.20
   2   8  -3   -3.20    7.50
  -2   8   3    4.40    5.50
  -2   8   3    3.00    2.50
  -2   8   3    8.50    2.90
   2   8  -3    5.40    5.20
  -2   8   3    4.60    5.90
   2   8  -3   11.70    5.80
   2   8  -3    2.60    4.20
  -1  -8   3  802.02   20.70
   1  -8  -3  827.62   20.50
  -1  -8   3  845.22   19.20
  -1  -8   3  795.62   20.70
   1   8  -3  842.22   19.80
  -1   8   3  818.92   18.80
  -1   8   3  840.12   21.90
  -1   8   3  821.72   20.80
  -1   8   3  817.92   21.20
   1   8  -3  804.62   21.20
  -1   8   3  793.22   19.20
   1   8  -3  840.32   21.60
   0  -8  -3   -2.50    3.20
   0  -8  -3   -0.40    4.90
   0  -8   3    2.80    3.00
   0  -8   3    8.20    5.10
   0   8   3    4.80    5.40
   0   8   3    2.90    6.00
   0   8  -3   10.90    5.40
   0   8  -3    3.60    3.10
   0   8  -3    5.60    3.40
   0   8  -3    6.50    5.50
   0   8   3    2.00    4.10
   0   8   3    3.10    3.70
   0   8   3    2.90    5.70
   0   8  -3    6.30    5.50
  -1  -8  -3  200.38    8.00
  -1  -8  -3  221.78   10.40
  -1  -8  -3  208.48    9.70
   1  -8   3  199.38    8.40
   1   8   3  194.98   10.80
  -1   8  -3  209.08    9.90
   1   8   3  184.98    8.30
  -1   8  -3  205.88    6.70
  -1   8  -3  204.58    9.60
   1   8   3  189.98   10.90
   1   8   3  204.88    9.20
  -1   8  -3  201.88   10.90
  -1   8  -3  202.88    6.40
   2  -8   3  195.78    8.20
   2  -8   3  193.08    9.20
  -2  -8  -3  190.68   10.30
  -2   8  -3  218.08   11.20
  -2   8  -3  207.08    9.30
   2   8   3  184.28   12.20
   2   8   3  198.48    9.80
   2   8   3  201.18    9.50
   3  -8   3   30.50    4.30
   3  -8   3   28.90    5.00
  -3  -8  -3   25.80    6.00
  -3  -8  -3   35.50    5.60
   3   8   3   29.20    7.00
  -3   8  -3   21.30    4.80
   3   8   3   26.70    7.40
  -3   8  -3   23.60    6.10
   3   8   3   20.40    5.90
  -3   8  -3   28.10    5.70
  -4  -8  -3   94.49    9.10
   4  -8   3   84.89    6.10
   4   8   3   85.99    8.20
   4   8   3   80.39    8.30
  -4   8  -3   82.69    8.70
   4   8   3   75.79    8.90
  -4   8  -3   91.99    7.30
   5  -8   3  929.01   21.80
  -5  -8  -3  914.61   23.60
  -5  -8  -3  970.60   24.50
  -5   8  -3  965.80   22.00
  -5   8  -3  942.21   24.10
   5   8   3 1002.50   26.40
   5   8   3  926.31   23.20
   5   8   3  972.30   25.90
   6  -8   3  149.99    7.40
  -6  -8  -3  158.58   10.60
  -6   8  -3  145.59    7.40
   6   8   3  155.28   12.60
  -6   8  -3  139.59   10.30
   6   8   3  151.48    8.50
   6   8   3  153.58   12.60
   7  -8   3  140.99    7.40
  -7  -8  -3  147.39   10.60
  -7   8  -3  151.18   11.10
   7   8   3  156.78   15.10
   7   8   3  162.48   13.70
  -8  -8  -3  115.79   10.90
  -8   8  -3  101.19    8.80
   8   8   3  118.69   13.00
   8   8   3   91.99   11.80
  -9  -8  -3  118.19   11.40
   9   8   3   91.09   12.70
   9   8   3   91.79   12.00
  -9   8  -3  109.59   10.80
  10  -8   3   49.20    9.40
 -10  -8  -3   53.09    9.20
  10   8   3   19.20   13.10
 -10   8  -3   32.20    8.70
  10   8   3   32.30   12.30
 -10   9   3   10.20    8.20
 -10   9   3    5.70    3.10
  10   9  -3    1.70   10.90
  10   9  -3   32.00   21.00
   9   9  -3  140.19   13.90
  -9   9   3  137.29   12.40
   9   9  -3  131.29   14.00
  -9   9   3  128.79   11.70
  -8  -9   3   38.70    8.80
  -8  -9   3   51.19    8.00
  -8   9   3   58.49    8.20
   8   9  -3   30.10   10.40
  -8   9   3   34.60    7.90
   8   9  -3   61.49   11.20
  -7  -9   3  487.65   17.00
  -7  -9   3  508.35   17.90
  -7   9   3  472.35   16.80
  -7   9   3  491.05   17.00
   7   9  -3  482.25   16.20
   7   9  -3  512.15   19.70
   7   9  -3  492.85   19.90
  -6  -9   3  341.27   14.10
   6  -9  -3  309.27   11.70
  -6  -9   3  358.96   15.10
   6   9  -3  328.77   16.20
   6   9  -3  330.87   12.40
  -6   9   3  319.07   20.60
   6   9  -3  327.87   17.00
  -6   9   3  326.27   14.00
  -5  -9   3  102.19    9.00
   5  -9  -3  105.39    9.80
  -5  -9   3   82.19    8.00
  -5  -9   3  112.79   10.30
  -5   9   3  123.49   10.80
   5   9  -3  128.09   11.20
   5   9  -3  134.59   12.00
   5   9  -3  122.19    9.80
  -5   9   3  114.19    9.50
  -4  -9   3  311.97   15.90
  -4  -9   3  312.67   13.20
  -4  -9   3  322.17   14.20
   4  -9  -3  317.27   11.20
  -4   9   3  314.27   14.00
   4   9  -3  311.97   12.90
   4   9  -3  334.47   15.80
   4   9  -3  344.87   14.70
  -4   9   3  338.47   12.70
  -4   9   3  311.87   13.80
  -3  -9   3  247.78   12.10
   3  -9  -3  240.88   10.30
  -3  -9   3  236.88   10.60
  -3  -9   3  232.48   11.10
   3   9  -3  277.37   13.00
  -3   9   3  243.08    5.70
  -3   9   3  235.58   12.70
  -3   9   3  239.78    5.90
  -3   9   3  232.08   12.70
   3   9  -3  230.38   11.90
   3   9  -3  234.88   12.10
  -3   9   3  227.58   16.70
   2  -9  -3    1.10    5.10
  -2  -9   3   -2.40    4.90
  -2  -9   3    3.20    4.60
  -2  -9   3    2.20    5.70
  -2   9   3   -1.10    2.90
   2   9  -3    7.90    5.70
  -2   9   3   12.30    6.30
   2   9  -3    1.70    6.90
  -2   9   3    4.10    2.70
   2   9  -3    1.40    6.50
  -2   9   3    8.40    5.70
  -2   9   3    3.10    6.90
  -1  -9   3   81.89    7.80
  -1  -9   3   91.39    6.60
   1  -9  -3   83.79    7.40
   1   9  -3   82.89    7.50
   1   9  -3   75.19    7.80
   1   9  -3   77.69    7.70
   1   9  -3   72.59    6.20
  -1   9   3   97.29    8.10
  -1   9   3   82.49    5.80
  -1   9   3   85.09    6.40
  -1   9   3   86.19    8.50
   0  -9  -3   -1.90    4.90
   0   9   3    7.80    4.60
   0   9   3    3.80    7.30
   0   9  -3   10.20    4.00
   0   9   3    8.50    6.20
   0   9  -3    7.80    3.40
   0   9  -3   -1.20    6.20
   0   9   3    6.40    4.00
   0   9  -3   -4.60    6.60
   1  -9   3  425.96   13.60
  -1  -9  -3  416.86   14.70
  -1   9  -3  410.36   14.10
   1   9   3  389.46   13.90
  -1   9  -3  416.56   10.40
  -1   9  -3  422.16   10.60
  -1   9  -3  405.16   17.90
   1   9   3  412.86   15.60
   1   9   3  413.16   13.30
  -1   9  -3  444.46   15.80
   1   9   3  420.36   15.30
  -2  -9  -3   14.60    7.10
  -2  -9  -3   10.90    5.40
   2  -9   3    6.10    4.80
   2   9   3    4.30    5.90
  -2   9  -3   11.20    5.60
  -2   9  -3   13.30    6.10
   2   9   3    8.60    5.90
  -2   9  -3    8.30    7.00
   2   9   3   16.50    7.30
   3  -9   3  620.64   17.10
  -3  -9  -3  619.14   18.10
  -3  -9  -3  674.73   19.10
  -3   9  -3  626.14   19.20
  -3   9  -3  556.44   17.10
   3   9   3  646.34   21.10
   3   9   3  591.44   20.00
   3   9   3  647.34   19.20
  -3   9  -3  633.54   25.20
  -4  -9  -3  103.69   10.10
   4  -9   3   92.29   10.60
  -4  -9  -3   73.79    7.30
   4  -9   3   81.89    7.20
  -4   9  -3   87.59    8.70
   4   9   3   89.59    7.70
  -4   9  -3   80.49    7.70
   4   9   3   89.49    8.80
  -4   9  -3   82.79    7.50
   4   9   3   72.79    9.60
   5  -9   3   27.50    4.60
  -5  -9  -3   14.30    6.80
  -5  -9  -3   16.40    4.50
  -5   9  -3   25.50    5.00
   5   9   3   10.70    9.50
   5   9   3   24.50    8.90
  -5   9  -3   18.50    7.50
   5   9   3   18.30    6.00
   6  -9   3  190.48    9.90
  -6  -9  -3  238.18   12.60
   6   9   3  211.68   10.40
   6   9   3  216.58   14.80
  -6   9  -3  195.38   12.30
  -7  -9  -3   79.29    8.90
   7   9   3   81.29   12.20
   7   9   3   70.79   10.90
  -7   9  -3   62.29    8.80
  -8  -9  -3  633.04   20.80
  -8   9  -3  633.44   20.40
   8   9   3  646.64   25.00
   8   9   3  652.73   24.00
  -9  -9  -3   13.60    7.40
   9   9   3    2.60   11.40
   9   9   3   18.10   12.40
  -9   9  -3   11.10    7.90
 -10  -9  -3   93.39    9.80
 -10   9  -3   82.29    9.50
  10   9   3   99.29   14.70
  10   9   3   66.89   13.60
  -9  10   3   33.00    6.90
   9  10  -3    5.80   20.20
   9  10  -3   25.20   11.70
   8  10  -3    0.30   10.00
  -8  10   3   -8.30    7.90
   8  10  -3   -9.10   10.00
  -8  10   3   -1.30    7.20
  -7  10   3  120.99   11.20
   7  10  -3  115.99   13.30
   7  10  -3   94.99   12.10
  -7  10   3  117.19   10.50
  -6 -10   3   64.79    8.60
   6 -10  -3   53.79    8.00
  -6 -10   3   77.09    9.40
  -6  10   3   52.99    9.00
   6  10  -3   68.69   13.00
  -6  10   3   66.29    8.70
   6  10  -3   38.10    6.80
   6  10  -3   65.79   10.70
   5 -10  -3  393.46   16.70
  -5 -10   3  388.26   15.40
  -5 -10   3  403.96   16.00
   5  10  -3  407.26   17.60
  -5  10   3  382.76   16.00
   5  10  -3  407.26   17.80
   5  10  -3  372.76   15.00
   4 -10  -3   48.70    6.20
  -4 -10   3   44.70    8.10
  -4 -10   3   51.99    6.80
  -4 -10   3   69.89    7.50
   4  10  -3   68.69    8.20
  -4  10   3   58.09    8.80
   4  10  -3   70.49    8.70
   4  10  -3   42.90    9.10
  -4  10   3   59.49    9.10
   3 -10  -3  111.09    9.00
  -3 -10   3  113.09    9.00
  -3 -10   3  113.39    9.80
   3  10  -3  125.79   11.50
  -3  10   3  100.29    9.80
  -3  10   3  121.69   10.80
  -3  10   3  129.69   10.40
   3  10  -3  106.69    9.30
   3  10  -3  107.59   10.60
   2 -10  -3  266.97   12.80
   2  10  -3  280.57   13.90
  -2  10   3  240.98   12.60
  -2  10   3  252.47    7.30
  -2  10   3  249.38   13.10
   2  10  -3  265.37   14.50
  -2  10   3  265.27   14.30
   2  10  -3  253.87   12.00
   1 -10  -3  457.25   15.00
   1  10  -3  432.86   12.80
  -1  10   3  454.35   12.80
  -1  10   3  433.76   15.70
  -1  10   3  454.95   17.30
   1  10  -3  449.26   16.90
   1  10  -3  476.05   16.40
  -1  10   3  462.15   16.70
   1  10  -3  451.95   13.80
   0 -10  -3  860.11   22.70
   0 -10   3  851.41   23.10
   0  10  -3  812.02   20.00
   0  10   3  874.61   23.60
   0  10  -3  856.81   24.80
   0  10   3  896.31   24.50
   0  10   3  806.02   20.00
   0  10  -3  921.81   23.80
   0  10  -3  837.12   20.00
   0  10   3  882.91   20.90
   1 -10   3  243.78   11.30
  -1 -10  -3  253.87   12.00
  -1  10  -3  282.17    7.80
  -1  10  -3  261.17   14.20
   1  10   3  227.68   12.80
  -1  10  -3  279.47   12.90
  -1  10  -3  262.97    7.60
   1  10   3  246.48   13.70
   1  10   3  264.97   14.00
  -2 -10  -3  553.84   17.60
   2 -10   3  532.55   16.80
  -2  10  -3  566.44   17.30
  -2  10  -3  502.45   17.00
   2  10   3  561.54   19.30
  -2  10  -3  572.94   19.20
   2  10   3  553.24   17.60
   2  10   3  510.55   16.80
   3 -10   3   51.09    6.50
  -3 -10  -3   59.79    7.80
   3  10   3   67.39    7.90
   3  10   3   61.39    9.70
  -3  10  -3   47.90    9.00
  -3  10  -3   53.09    7.00
   3  10   3   59.09    8.40
  -3  10  -3   64.59    7.50
  -4 -10  -3  115.99   11.40
  -4 -10  -3  134.59    9.00
   4 -10   3  119.09    9.10
  -4  10  -3  114.09   10.70
   4  10   3  119.49   10.80
  -4  10  -3   95.29    8.70
   4  10   3  113.89   10.60
   4  10   3  108.19   11.30
  -5 -10  -3  159.98   11.20
  -5  10  -3  149.49   12.80
   5  10   3  176.98   13.00
   5  10   3  133.69   12.50
  -5  10  -3  190.38   11.00
   5  10   3  157.98   11.20
  -6 -10  -3    9.10    7.40
   6  10   3   13.00    7.00
   6  10   3    7.30    9.00
  -6  10  -3    6.10    8.20
   6  10   3   10.20    9.80
  -7 -10  -3   18.70    7.10
   7  10   3   23.30   11.70
  -7  10  -3    3.70    8.10
   7  10   3   10.70   10.80
  -8 -10  -3   44.80    8.50
  -8  10  -3   39.30    9.00
   8  10   3   30.60   12.30
   8  10   3   36.30   11.50
  -9  10  -3  281.87   15.80
   9  10   3  298.57   22.30
   9  10   3  317.27   21.20
  -8 -11   3   82.59   10.10
  -8  11   3   71.49    8.80
   8  11  -3   62.29   13.40
   8  11  -3   61.89   21.40
   7  11  -3   75.79   12.60
  -7  11   3   64.49   14.50
   7  11  -3   78.59   13.50
  -7  11   3   84.39   10.70
   6  11  -3   20.10   10.60
   6  11  -3   15.50    9.40
  -6  11   3   16.70    7.80
  -6  11   3   16.60    9.20
  -5  11   3   12.60    8.90
   5  11  -3   37.50   10.00
   5  11  -3   22.40    9.90
   5  11  -3   15.80    7.20
  -5  11   3   29.90    8.20
   4 -11  -3   -1.80    5.30
   4  11  -3    0.90    7.60
   4  11  -3   11.80   10.80
   4  11  -3   -5.90    9.30
  -4  11   3    4.10    3.00
  -4  11   3    2.80    7.70
  -4  11   3   -1.70   13.60
   3 -11  -3  232.08   11.70
   3  11  -3  257.37   14.30
  -3  11   3  248.98   15.10
  -3  11   3  229.58   14.60
   3  11  -3  261.37   13.80
   2 -11  -3    4.80    9.40
  -2 -11   3   11.80    7.30
  -2  11   3   -2.00    1.00
   2  11  -3    3.90    7.90
   2  11  -3    3.40    6.20
   2  11  -3    6.00    7.70
  -2  11   3    0.00    8.70
  -2  11   3   -2.70    7.20
  -2  11   3    1.30    1.30
  -1 -11   3   52.19    7.60
   1 -11  -3   46.10    7.50
   1  11  -3   48.60    6.30
   1  11  -3   48.10    9.50
  -1  11   3   48.00    9.70
  -1  11   3   69.19    9.20
   1  11  -3   45.30    9.00
   0 -11  -3    8.10    6.90
   0 -11   3    1.80    6.60
   0  11  -3   16.40    8.80
   0  11   3    4.90    4.70
   0  11  -3    1.50    7.70
   0  11  -3    2.70    1.80
   0  11   3   11.80    5.00
   0  11   3    9.10    8.30
   0  11   3    4.80    8.70
  -1 -11  -3   56.99    8.30
   1 -11   3   53.39    7.30
   1  11   3   39.50    6.70
   1  11   3   53.29   15.60
  -1  11  -3   50.39    8.90
  -1  11  -3   43.00    8.40
   1  11   3   35.40    8.80
  -2 -11  -3   26.40    7.80
   2  11   3   18.20    8.40
  -2  11  -3   14.70    7.00
   2  11   3   15.60    6.80
   2  11   3   14.80    9.80
  -2  11  -3   11.60    8.80
   3 -11   3    3.50    5.70
  -3 -11  -3    5.20    7.40
   3  11   3  -12.10    8.40
  -3  11  -3    1.20    6.30
  -3  11  -3   -4.10    7.80
   3  11   3   13.50    7.60
   3  11   3    9.10    7.80
  -4 -11  -3   11.80    7.60
   4 -11   3   22.30    5.70
  -4  11  -3   25.10    6.20
  -4  11  -3   40.60   16.40
   4  11   3    8.60   10.60
   4  11   3   18.00    7.60
   4  11   3   22.70    8.00
   5  11   3  120.19   10.90
   5  11   3  181.48   15.40
  -5  11  -3  139.79   13.70
   5  11   3  133.09   12.40
  -6 -11  -3   79.99    9.70
   6  11   3   91.39   12.50
  -6  11  -3   75.29   10.70
   6  11   3   80.99   12.10
  -7 -11  -3   36.00    9.00
   7  11   3   15.90   10.80
  -7  11  -3   14.90    9.30
   7  11   3    8.80   11.10
  -8 -11  -3   29.80    9.10
   8  11   3   35.70   14.30
  -8  11  -3   24.30   11.00
   8  11   3   35.00   12.00
  -7 -12   3  168.48   14.70
   7  12  -3  190.28   18.10
  -7  12   3  177.38   13.10
   7  12  -3  164.38   17.70
  -7  12   3  136.39   14.70
  -6 -12   3   17.80    8.00
   6  12  -3   10.10   11.70
  -6  12   3    6.20    7.60
   6  12  -3    5.00   10.50
  -6  12   3    5.60    9.80
  -5 -12   3  181.88   14.30
   5  12  -3  187.28   17.70
  -5  12   3  178.38   15.60
   5  12  -3  182.18   15.40
  -4 -12   3  194.88   13.20
   4  12  -3  208.58   13.80
  -4  12   3  211.68   16.20
   4  12  -3  168.28   14.60
   4  12  -3  201.28   15.10
  -4  12   3  181.48   14.60
   3 -12  -3   52.19    7.60
  -3 -12   3   70.09    9.70
  -3  12   3   61.29   13.10
   3  12  -3   51.59    9.60
   3  12  -3   55.89    8.30
  -3  12   3   62.69    9.40
   3  12  -3   49.50   11.10
  -2 -12   3  323.67   16.20
   2 -12  -3  307.97   14.20
  -2  12   3  306.07   15.90
  -2  12   3  320.57   17.50
   2  12  -3  318.87   17.50
   2  12  -3  300.97   12.80
   2  12  -3  328.47   17.20
   1 -12  -3   40.70    8.20
  -1 -12   3   53.19    8.10
   1  12  -3   37.90   10.10
  -1  12   3   53.29   10.50
  -1  12   3   30.40    9.80
   1  12  -3   50.49   10.10
   0 -12  -3   16.20    7.70
   0 -12   3   43.10    8.20
   0  12  -3   13.70    8.70
   0  12  -3   28.40   10.30
   0  12   3   27.60   10.10
   0  12   3   35.30   10.30
   1 -12   3   -0.20    6.80
  -1 -12  -3    3.70    7.40
   1  12   3    6.00    4.10
  -1  12  -3    2.50    8.50
   1  12   3    2.30    8.60
  -1  12  -3   -7.90    7.40
  -1  12  -3    3.80    1.40
  -1  12  -3   -0.90    1.50
   1  12   3    5.60   10.60
  -2 -12  -3   48.90    9.00
   2 -12   3   61.59    8.10
   2  12   3   54.69    8.00
   2  12   3   75.49   11.70
   2  12   3   53.39   10.00
  -2  12  -3   64.49   10.20
  -2  12  -3   57.59    8.90
   3 -12   3    7.80    7.40
  -3 -12  -3    8.40    7.30
   3  12   3    7.90    9.70
   3  12   3   14.60    8.00
  -3  12  -3   11.50    7.50
   3  12   3    2.30    8.50
  -4 -12  -3   18.30    8.60
   4  12   3    8.40   15.60
   4  12   3   -1.20    9.70
   4  12   3   13.90   12.40
  -4  12  -3    8.40    9.90
  -5 -12  -3   26.30    9.00
   5  12   3   33.50   10.20
  -5  12  -3   62.89   11.10
   5  12   3   18.00   11.00
  -6 -12  -3    4.50    8.70
   6  12   3    7.10   10.90
  -6  12  -3   -2.10    9.40
  -6  12  -3    0.90    2.20
   6  12   3   16.60   19.80
  -7 -12  -3   96.79   10.80
   7  12   3   89.89   12.90
   7  12   3   88.19   13.50
  -7  12  -3   97.99   18.30
  -5 -13   3   43.00    9.60
   5  13  -3   43.90   13.10
  -5  13   3   33.00   10.90
   5  13  -3   23.30    9.90
  -5  13   3   21.10    9.10
  -4 -13   3  383.56   17.30
   4  13  -3  360.86   19.10
   4  13  -3  394.66   29.30
  -4  13   3  349.77   18.50
  -4  13   3  375.86   19.90
  -3 -13   3    7.20    8.60
   3  13  -3    8.70   13.90
   3  13  -3   -1.10    2.70
  -3  13   3    5.20   10.60
  -3  13   3    4.30    9.20
   3  13  -3   20.80    9.80
  -2 -13   3   28.40    8.80
  -2  13   3   25.00   10.00
   2  13  -3   28.10   10.20
  -2  13   3   31.70   10.50
   2  13  -3   43.90   10.90
   1 -13  -3   10.30    7.70
  -1 -13   3    2.90    7.20
   1  13  -3    8.80   10.00
   1  13  -3   12.90    9.50
  -1  13   3    9.60   10.30
  -1  13   3    3.20    8.80
   0 -13  -3   24.80    8.70
   0 -13   3   11.40    7.30
   0  13  -3   31.70    9.50
   0  13   3   21.50    9.70
   0  13   3    8.90    9.20
   0  13  -3   35.30   10.60
   1 -13   3    6.10    7.70
  -1 -13  -3    7.10    8.50
   1  13   3    8.20   10.00
   1  13   3   -3.10    9.00
  -1  13  -3   18.60    9.80
  -2 -13  -3   46.30    8.80
   2  13   3   18.20   10.00
   2  13   3   40.40   10.60
  -2  13  -3   36.90    9.00
  -3 -13  -3   13.20    8.00
  -3  13  -3    6.90   10.80
   3  13   3   13.90   11.60
  -4 -13  -3   96.29   11.40
   4  13   3   89.59   12.90
   4  13   3   66.39   10.50
  -4  13  -3   79.99   12.50
  -5 -13  -3    3.60    8.70
   5  13   3   -2.20    9.80
  -5  13  -3   19.80   10.60
   5  13   3    2.60   12.40
  -5  13  -3    2.00    2.70
  -3 -14   3   47.60   11.90
   3  14  -3   47.10   12.10
  -3  14   3   29.30   12.00
  -3  14   3   50.29   10.30
  -2 -14   3  249.97   16.40
   2  14  -3  254.07   16.60
  -2  14   3  264.87   18.90
  -2  14   3  258.47   18.50
  -1 -14   3    5.20    8.30
   1  14  -3   -5.40    9.50
   1  14  -3  -11.20   10.70
  -1  14   3    1.40   10.60
  -1  14   3    3.40   11.20
   1  14  -3    0.50    2.30
   0  14   3   85.89   11.90
   0  14  -3  112.29   12.60
   0  14  -3   96.29   11.30
   0  14   3   99.59   13.30
  -1 -14  -3   14.20    9.00
   1  14   3    4.40    9.40
  -1  14  -3    2.40   13.00
  -1  14  -3   -0.60    8.80
   1  14   3    2.60   10.00
   1  14   3    3.10    2.50
  -2 -14  -3   14.10    9.20
  -2  14  -3   37.90    8.80
  -2  14  -3   21.70   10.80
   3  14   3    1.50   10.80
   3  14   3   -2.00    3.20
  -3  14  -3    3.50    3.30
  -3  14  -3    9.90   11.40
  13   0  -4   14.20   10.30
 -13   0   4   13.70    8.60
  13   0  -4   15.00    9.10
  12   0  -4  239.58   15.80
 -12   0   4  224.88   15.10
 -12   0   4  205.38    6.20
  12   0  -4  212.88   15.80
 -12   0   4  211.98    6.20
 -11   0   4    3.20    2.60
  11   0  -4    0.80    7.40
  11   0  -4    3.70    8.70
 -11   0   4    6.50    2.50
 -11   0   4    1.60    6.80
 -10   0   4   97.79    9.30
 -10   0   4  104.09    4.20
 -10   0   4  104.79    9.90
 -10   0   4  108.79    4.50
  10   0  -4  103.99    9.70
  10   0  -4  104.09   10.10
  -9   0   4   -1.40    5.60
  -9   0   4    0.10    2.00
   9   0  -4    3.20    6.20
  -9   0   4    3.50    2.20
   9   0  -4   -7.90    6.70
  -9   0   4   -0.80    6.10
  -8   0   4  475.15   14.40
  -8   0   4  440.66    9.90
  -8   0   4  460.55   15.00
   8   0  -4  442.76   14.80
   8   0  -4  434.36   14.70
  -8   0   4  450.05    9.80
  -7   0   4   55.89    3.20
  -7   0   4   61.19    3.20
  -7   0   4   53.89    6.90
  -7   0   4   53.69    6.30
   7   0  -4   65.89    7.00
  -6   0   4   27.40    2.10
   6   0  -4   28.80    5.40
  -6   0   4   27.90    2.50
  -6   0   4   27.60    4.90
   6   0  -4   20.00    4.40
  -6   0   4   21.30    4.80
  -5   0   4    7.20    1.80
  -5   0   4    6.50    3.60
  -5   0   4    8.20    1.80
   5   0  -4    2.80    3.60
  -5   0   4    3.50    3.50
   4   0  -4 8796.82  168.68
   4   0  -4 8747.92  168.68
  -4   0   4 8636.54  167.48
  -3   0   4    6.20    1.80
  -3   0   4    2.90    2.80
  -3   0   4    3.80    1.80
   3   0  -4    5.60    1.20
   3   0  -4    6.20    3.00
   3   0  -4    3.10    1.30
  -3   0   4    3.10    2.90
   3   0  -4    7.60    2.90
   2   0  -4 2909.01   57.89
   2   0  -4 2930.81   57.09
  -2   0   4 3062.49   57.99
  -2   0   4 2944.11   57.99
  -2   0   4 2964.90   57.29
   2   0  -4 2894.61   57.79
   2   0  -4 2933.11   57.09
  -1   0   4    2.00    1.90
   1   0  -4    0.00    1.80
   1   0  -4   -0.20    2.00
   1   0  -4    0.50    2.10
   1   0  -4    0.20    2.40
  -1   0   4    0.30    2.00
  -1   0   4   -1.50    2.10
   0   0  -4   10.40    2.20
   0   0  -4    9.40    2.10
   0   0   4   11.80    2.30
   0   0   4    9.70    1.90
   0   0  -4    7.60    2.60
   0   0   4   10.70    2.80
   0   0   4   10.90    2.10
   0   0  -4   13.40    2.30
  -1   0  -4    6.30    2.50
   1   0   4    6.80    1.70
   1   0   4    4.30    2.00
   1   0   4    7.30    2.80
  -1   0  -4    6.40    2.10
   1   0   4    7.20    2.10
  -1   0  -4    9.30    1.90
  -2   0  -4  712.13   15.00
   2   0   4  705.33   15.00
  -2   0  -4  726.13   15.30
   2   0   4  723.43   15.10
   2   0   4  734.93   15.00
  -2   0  -4  713.83   16.00
   2   0   4  741.23   16.10
  -3   0  -4    6.60    2.10
   3   0   4   10.20    1.70
  -3   0  -4   11.00    2.20
   3   0   4   10.90    1.70
  -3   0  -4    8.00    2.10
   3   0   4   10.80    2.30
   3   0   4   11.60    3.20
   4   0   4 1084.89   24.20
  -4   0  -4 1084.19   24.10
  -4   0  -4 1093.19   22.30
   4   0   4 1117.79   22.60
   4   0   4 1093.59   22.80
   4   0   4 1094.09   23.80
  -4   0  -4 1088.09   22.30
  -4   0  -4 1073.69   22.70
   5   0   4    5.50    3.00
  -5   0  -4    0.50    3.30
  -5   0  -4   -0.10    2.10
  -5   0  -4    1.50    2.10
   5   0   4    4.40    3.30
   5   0   4   -4.50    4.10
   6   0   4  363.36   10.30
  -6   0  -4  344.57    9.60
  -6   0  -4  350.66   12.60
   6   0   4  348.57   11.60
   6   0   4  363.16   12.50
  -6   0  -4  369.56    8.80
   6   0   4  353.76    9.90
   7   0   4   29.40    6.20
   7   0   4   29.60    4.80
  -7   0  -4   29.50    3.00
   7   0   4   32.80    4.10
  -7   0  -4   24.10    2.90
  -8   0  -4   60.89    4.40
   8   0   4   74.59    6.30
   8   0   4   62.39    7.20
  -8   0  -4   60.19    4.60
   9   0   4   38.90    8.30
  -9   0  -4   49.00    3.90
  -9   0  -4   45.90    3.90
   9   0   4   42.50    6.20
 -10   0  -4  258.87    8.10
 -10   0  -4  256.37   10.00
  10   0   4  268.67   12.50
  10   0   4  254.97   14.60
  11   0   4   -3.20    7.50
  11   0   4   10.90    7.10
 -11   0  -4    5.20    3.80
  12   0   4  249.18   14.10
  12   0   4  250.07   16.80
 -12   0  -4  265.57    9.10
  13  -1  -4    2.70    9.40
 -13  -1   4    6.40   10.00
 -13  -1   4    7.00    3.40
  13  -1  -4   -0.10    9.40
  13   1  -4   15.80   11.20
  13   1  -4   15.10   10.40
  12  -1  -4  356.66   17.10
  12  -1  -4  350.26   17.10
 -12  -1   4  343.97   16.40
 -12  -1   4  327.77    9.20
 -12  -1   4  333.07    8.90
  12   1  -4  339.37   18.00
 -12   1   4  324.57   15.80
  12   1  -4  325.77   18.50
 -12   1   4  331.17   15.20
 -11  -1   4  195.18    6.80
  11  -1  -4  199.18   13.80
 -11  -1   4  191.18    6.70
 -11  -1   4  209.68   14.40
  11  -1  -4  210.48   14.50
  11   1  -4  210.78   13.80
 -11   1   4  197.38    5.60
  11   1  -4  217.68   14.20
 -11   1   4  208.18   13.30
 -10  -1   4    2.40    6.70
  10  -1  -4   -0.90    7.30
 -10  -1   4    1.00    2.70
 -10  -1   4    0.40    2.70
  10  -1  -4    8.00    7.20
  10   1  -4   -6.60    6.80
  10   1  -4    5.70    7.50
 -10   1   4    8.90    6.90
 -10   1   4    2.50    2.10
 -10   1   4    4.20    2.10
 -10   1   4    3.50    6.70
  -9  -1   4  394.16    9.50
  -9  -1   4  404.96   14.20
  -9  -1   4  407.46   15.50
  -9  -1   4  379.26    9.40
   9  -1  -4  373.26   17.80
   9  -1  -4  377.26   15.10
   9   1  -4  379.56   14.70
   9   1  -4  402.36   16.30
  -9   1   4  386.66   13.70
  -9   1   4  386.36    8.70
  -9   1   4  388.46   14.50
  -9   1   4  399.56    8.70
  -8  -1   4   65.69    7.40
  -8  -1   4   73.89    7.80
   8  -1  -4   71.79    7.70
  -8  -1   4   60.29    3.80
  -8  -1   4   61.29    4.00
  -8   1   4   62.99    3.10
  -8   1   4   68.19    7.10
   8   1  -4   69.09    8.30
  -8   1   4   60.59    6.80
   8   1  -4   65.79    8.00
  -8   1   4   62.89    3.10
  -7  -1   4  256.07    6.70
  -7  -1   4  260.87   10.50
  -7  -1   4  259.27    6.80
  -7  -1   4  267.17   10.80
  -7   1   4  244.08    6.30
  -7   1   4  252.47    9.90
  -7   1   4  264.37    6.10
   7   1  -4  242.28   10.60
  -7   1   4  250.37    9.60
   6  -1  -4  478.95   13.00
  -6  -1   4  489.95   13.80
  -6  -1   4  485.65   10.80
  -6  -1   4  472.45   10.70
  -6  -1   4  471.95   13.50
  -6   1   4  484.95   10.30
  -6   1   4  495.65   13.40
  -6   1   4  504.15   13.20
   6   1  -4  460.95   13.90
  -6   1   4  486.75   10.30
   5  -1  -4  753.42   17.50
  -5  -1   4  732.53   15.60
   5  -1  -4  750.72   17.40
  -5  -1   4  760.72   17.90
  -5  -1   4  751.62   18.10
  -5  -1   4  753.12   15.70
   5   1  -4  751.42   18.30
  -5   1   4  749.53   15.30
   5   1  -4  741.33   17.70
  -5   1   4  748.53   17.50
  -5   1   4  747.73   17.80
   5   1  -4  743.93   18.10
  -5   1   4  741.43   15.30
  -4  -1   4 5097.09  100.19
   4  -1  -4 5202.28   99.79
  -4  -1   4 5029.90   98.59
  -4  -1   4 5120.09  100.39
  -4  -1   4 5140.29   98.69
   4  -1  -4 5152.18  100.09
  -4   1   4 5125.29  100.19
  -4   1   4 5147.58   99.99
  -4   1   4 5077.39   98.39
   4   1  -4 5161.48  100.19
   4   1  -4 5085.19  100.29
   4   1  -4 5088.49  100.49
   3  -1  -4 3986.70   74.69
  -3  -1   4 3920.11   76.59
  -3  -1   4 3867.71   75.39
   3  -1  -4 3977.80   76.19
   3  -1  -4 3633.54   75.39
  -3  -1   4 3863.41   76.39
  -3  -1   4 3990.20   75.49
   3  -1  -4 3864.11   76.39
   3   1  -4 3798.42   75.69
  -3   1   4 3986.90   75.29
   3   1  -4 3939.71   76.39
   3   1  -4 3856.41   76.69
   3   1  -4 3956.40   75.39
  -3   1   4 3940.21   76.19
  -3   1   4 3895.91   75.29
  -3   1   4 3912.41   76.39
   3   1  -4 3837.62   76.59
  -2  -1   4  768.92   17.00
   2  -1  -4  791.42   16.00
   2  -1  -4  791.22   16.00
   2  -1  -4  782.22   16.80
  -2  -1   4  766.92   16.70
   2  -1  -4  799.72   16.70
  -2  -1   4  778.12   16.30
   2   1  -4  774.32   16.70
  -2   1   4  773.42   16.90
  -2   1   4  784.52   16.70
   2   1  -4  771.22   17.00
  -2   1   4  770.32   16.30
   2   1  -4  760.22   16.20
   2   1  -4  789.72   16.10
   1   1  -4 4632.74   89.79
  -1  -1  -4 1424.36   28.80
   1  -1   4 1422.16   28.60
  -1  -1  -4 1435.36   29.30
  -1  -1  -4 1441.86   28.70
   1  -1   4 1368.86   29.40
  -1  -1  -4 1405.66   29.40
   1  -1   4 1449.35   28.70
   1  -1   4 1431.76   27.60
   1   1   4 1449.15   28.70
  -1   1  -4 1494.15   29.00
   1   1   4 1456.35   28.70
  -1   1  -4 1452.05   27.60
   1   1   4 1382.16   29.20
  -1   1  -4 1424.26   28.70
  -1   1  -4 1431.26   28.80
   1   1   4 1396.36   28.70
   2  -1   4 5286.17  102.79
  -2  -1  -4 5307.07  102.69
  -2  -1  -4 5411.06  102.59
   2  -1   4 5328.97  102.19
  -2  -1  -4 5284.57  103.39
   2   1   4 5314.17  102.39
  -2   1  -4 5358.76  101.39
  -2   1  -4 5276.07  102.39
   2   1   4 5354.96  102.39
  -2   1  -4 5292.27  102.89
   2   1   4 5309.77  103.39
   2   1   4 5198.78  103.49
  -3  -1  -4  346.07    8.20
   3  -1   4  329.07    8.80
  -3  -1  -4  327.17    8.60
   3  -1   4  334.97    7.30
   3  -1   4  338.87    7.50
  -3  -1  -4  319.17    8.20
  -3  -1  -4  329.57    9.50
   3  -1   4  327.67    7.40
   3  -1   4  334.97    7.50
   3   1   4  318.77    9.70
  -3   1  -4  326.87    8.10
  -3   1  -4  324.37    9.00
   3   1   4  324.97    7.80
  -3   1  -4  327.77    8.10
   3   1   4  328.27    8.80
  -4  -1  -4 2482.65   52.99
  -4  -1  -4 2588.34   51.39
   4  -1   4 2595.44   52.49
   4  -1   4 2621.74   51.79
  -4  -1  -4 2645.84   54.49
  -4  -1  -4 2628.64   51.39
   4  -1   4 2677.43   50.99
  -4   1  -4 2616.14   51.19
   4   1   4 2664.33   50.39
   4   1   4 2649.03   52.29
   4   1   4 2608.44   53.29
   4   1   4 2566.84   54.29
   4   1   4 2610.34   50.39
  -4   1  -4 2627.54   51.19
  -4   1  -4 2611.24   52.59
   5  -1   4  133.29    6.40
  -5  -1  -4  142.69    6.20
   5  -1   4  145.29    5.10
  -5  -1  -4  136.99    7.50
   5  -1   4  141.69    5.40
  -5  -1  -4  142.19    5.20
   5  -1   4  141.19    6.60
   5   1   4  143.39    5.90
   5   1   4  139.59    7.40
   5   1   4  136.29    7.50
  -5   1  -4  131.39    4.90
   5   1   4  136.09    6.40
  -5   1  -4  141.69    4.90
  -5   1  -4  132.49    6.70
  -6  -1  -4  388.16   11.40
   6  -1   4  402.26   10.80
  -6  -1  -4  406.56   10.10
   6  -1   4  414.66   10.40
   6  -1   4  407.56   11.80
  -6  -1  -4  409.06   10.00
   6  -1   4  434.16   12.20
  -6   1  -4  401.36   10.00
   6   1   4  422.96   11.30
  -6   1  -4  405.06    9.80
  -6   1  -4  382.66   12.00
   6   1   4  408.36   11.80
   7  -1   4  136.59    7.10
   7  -1   4  127.39    6.30
  -7  -1  -4  129.49    5.60
  -7  -1  -4  128.19    5.40
  -7  -1  -4  125.09    7.00
   7  -1   4  133.79    9.70
  -7   1  -4  139.99    5.30
   7   1   4  154.68    8.10
   7   1   4  126.89    6.80
  -7   1  -4  129.89    5.30
   7   1   4  136.19    9.10
   8  -1   4   55.29    5.50
   8  -1   4   48.20    4.60
  -8  -1  -4   50.39    3.90
  -8  -1  -4   45.40    3.90
   8  -1   4   53.69    6.50
   8   1   4   40.70    7.80
   8   1   4   58.89    6.50
  -8   1  -4   48.00    4.40
  -8   1  -4   46.70    3.60
   9  -1   4  144.29   11.00
  -9  -1  -4  138.29    6.50
  -9  -1  -4  145.69    6.20
  -9   1  -4  134.29    6.00
  -9   1  -4  137.99    5.80
   9   1   4  125.79   10.40
   9   1   4  128.89   11.00
  10  -1   4  297.87   12.30
 -10  -1  -4  308.17    9.40
  10  -1   4  293.67   14.50
  10   1   4  293.97   13.70
  10   1   4  301.87   14.90
 -10   1  -4  290.87    8.70
 -10   1  -4  304.17   10.70
 -11  -1  -4  357.66   10.70
  11  -1   4  354.66   14.20
 -11   1  -4  351.46   10.20
  11   1   4  347.67   14.90
  11   1   4  348.17   18.00
 -12  -1  -4    5.60    4.30
 -12  -1  -4    5.30    1.60
  12  -1   4   11.90    7.10
  12  -1   4   13.90    9.00
  12   1   4   10.30    8.80
 -12   1  -4    4.70    4.00
  12   1   4   16.40   10.30
  13  -2  -4  364.46   18.50
 -13  -2   4  369.16   19.60
 -13  -2   4  359.96   10.90
  13  -2  -4  364.06   17.90
  13   2  -4  332.87   23.30
  13   2  -4  382.96   18.70
 -12  -2   4  151.58    7.30
  12  -2  -4  142.29   12.10
  12  -2  -4  147.19   12.90
 -12  -2   4  136.29   12.80
  12   2  -4  151.08   13.60
  12   2  -4  142.99   14.30
 -12   2   4  147.39    4.80
 -12   2   4  137.49   12.80
 -12   2   4  131.79   12.40
  11  -2  -4  196.48   12.90
 -11  -2   4  218.68    7.90
 -11  -2   4  228.58   13.70
 -11   2   4  226.18    6.30
 -11   2   4  216.48    6.20
  11   2  -4  209.28   14.10
  11   2  -4  204.18   14.80
 -11   2   4  224.68   12.60
 -10  -2   4   70.79    9.80
  10  -2  -4   72.79    8.20
 -10  -2   4   83.69    6.00
  10  -2  -4   74.49    8.80
 -10   2   4   93.39    4.20
 -10   2   4   97.39    8.50
  10   2  -4   90.29   11.80
  10   2  -4  104.39   11.90
 -10   2   4   82.99    4.30
 -10   2   4   83.09    8.10
  -9  -2   4    1.10    6.20
  -9  -2   4    5.90    3.10
   9  -2  -4    1.20    6.30
   9  -2  -4    4.80    6.00
  -9  -2   4    0.80    3.00
  -9   2   4    5.00    2.30
  -9   2   4    3.50    2.20
  -9   2   4    4.00    5.80
   9   2  -4    7.20    7.20
   9   2  -4   -0.10    6.70
  -9   2   4   -0.80    6.00
  -8  -2   4  463.55   11.20
  -8  -2   4  451.15   16.00
  -8  -2   4  450.25   11.30
  -8   2   4  449.36   10.30
  -8   2   4  473.95   16.20
  -8   2   4  461.75   10.30
   8   2  -4  451.05   16.80
  -8   2   4  476.15   14.30
   8   2  -4  456.35   15.50
  -7  -2   4  620.14   14.10
  -7  -2   4  612.94   17.50
  -7  -2   4  632.84   14.20
   7  -2  -4  610.44   15.80
  -7  -2   4  627.94   17.10
   7   2  -4  636.64   17.80
  -7   2   4  627.54   13.30
  -7   2   4  629.54   16.50
  -7   2   4  644.94   17.00
  -7   2   4  626.84   13.40
   6  -2  -4  444.36   12.80
  -6  -2   4  438.46   10.50
  -6   2   4  438.76   12.20
   6   2  -4  445.46   15.10
  -6   2   4  425.96    9.70
  -6   2   4  428.86   12.50
  -6   2   4  432.26    9.90
  -5  -2   4  878.31   20.30
  -5  -2   4  879.51   20.70
   5  -2  -4  871.91   19.80
   5  -2  -4  840.32   19.20
  -5  -2   4  870.71   18.30
  -5  -2   4  872.41   18.50
  -5   2   4  860.01   17.90
   5   2  -4  842.72   20.10
  -5   2   4  865.61   19.50
  -5   2   4  873.91   17.80
   5   2  -4  864.41   20.70
  -5   2   4  853.41   20.10
   5   2  -4  843.52   20.20
  -4  -2   4  306.17    7.90
   4  -2  -4  301.27    9.30
  -4  -2   4  298.37    9.30
   4  -2  -4  286.17    9.10
  -4  -2   4  304.77    9.60
  -4  -2   4  295.37    7.90
   4   2  -4  297.67    6.80
  -4   2   4  301.67    7.60
  -4   2   4  295.77    7.40
   4   2  -4  309.57    9.70
  -4   2   4  308.97    8.60
  -4   2   4  298.27    9.40
   4   2  -4  310.87    7.00
   3  -2  -4  352.06    8.90
  -3  -2   4  339.07    9.60
   3  -2  -4  360.06    8.00
  -3  -2   4  353.06    9.90
   3  -2  -4  363.76    8.00
   3  -2  -4  343.57    9.40
  -3  -2   4  364.56    8.80
   3   2  -4  346.97    8.30
   3   2  -4  349.77    8.60
  -3   2   4  346.57    8.60
  -3   2   4  351.56    9.60
   3   2  -4  356.46    9.80
  -3   2   4  363.06    8.50
  -3   2   4  351.46    9.10
   3   2  -4  362.86    9.60
   3   2  -4  355.06   10.00
   2  -2  -4 5209.08  102.49
  -2  -2   4 5177.68  102.19
   2  -2  -4 5294.37  101.99
   2  -2  -4 5181.48  102.29
  -2  -2   4 5338.27  102.69
   2  -2  -4 5376.56  101.69
  -2   2   4 5290.57  102.59
   2   2  -4 5191.78  102.49
   2   2  -4 5385.76  102.39
   2   2  -4 5262.47  102.59
   2   2  -4 5305.77  101.99
  -2   2   4 5286.17  101.99
   2   2  -4 5268.77  101.89
  -2   2   4 5317.27  102.09
   1   2  -4 7813.02  150.38
   0  -2   4  237.88    6.80
   0  -2  -4  228.98    6.70
   0  -2  -4  234.18    6.80
   0  -2  -4  238.08    6.80
   0  -2   4  234.08    6.80
   0  -2  -4  247.28    7.40
   0   2  -4  226.38    6.90
   0   2  -4  239.78    6.70
   0   2  -4  237.48    6.50
   0   2   4  231.58    6.60
   0   2   4  237.18    7.10
   0   2  -4  222.58    6.20
   0   2   4  235.78    6.70
   0   2  -4  227.18    5.90
   0   2   4  234.08    7.20
   2  -2   4 2305.77   44.90
  -2  -2  -4 2228.18   45.20
  -2  -2  -4 2319.67   46.20
   2  -2   4 2278.37   44.90
  -2  -2  -4 2276.47   45.80
  -2  -2  -4 2331.97   45.30
   2   2   4 2162.18   45.80
   2   2   4 2312.87   45.10
  -2   2  -4 2302.67   45.10
   2   2   4 2296.87   45.80
   2   2   4 2239.98   46.20
  -2   2  -4 2297.87   45.10
  -3  -2  -4 2361.86   47.40
   3  -2   4 2319.77   46.60
   3  -2   4 2400.56   47.10
  -3  -2  -4 2492.35   49.30
   3  -2   4 2408.16   46.00
   3  -2   4 2394.36   45.90
  -3  -2  -4 2331.87   48.50
   3  -2   4 2393.26   47.40
   3   2   4 2417.26   48.20
   3   2   4 2411.46   47.00
   3   2   4 2382.86   48.80
  -3   2  -4 2343.37   47.10
  -3   2  -4 2389.96   47.20
  -3   2  -4 2371.66   47.50
  -4  -2  -4 1577.14   31.60
  -4  -2  -4 1528.65   31.70
  -4  -2  -4 1501.15   32.40
   4  -2   4 1568.34   32.10
   4  -2   4 1560.64   30.70
  -4  -2  -4 1551.34   33.30
   4  -2   4 1602.04   30.10
  -4   2  -4 1538.15   31.30
   4   2   4 1582.64   30.80
   4   2   4 1552.14   33.60
   4   2   4 1579.84   32.80
   4   2   4 1538.35   30.90
  -4   2  -4 1535.95   31.30
  -4   2  -4 1518.55   32.20
   4   2   4 1543.85   33.10
   5  -2   4   38.60    3.80
   5  -2   4   31.30    4.00
  -5  -2  -4   40.20    3.40
   5  -2   4   36.00    3.40
   5  -2   4   40.60    3.70
  -5  -2  -4   38.10    3.40
   5   2   4   39.30    4.80
   5   2   4   38.30    5.60
  -5   2  -4   38.10    3.20
  -5   2  -4   34.70    4.00
  -5   2  -4   32.60    3.00
   6  -2   4   84.39    4.90
  -6  -2  -4   76.29    6.30
  -6  -2  -4   83.29    4.80
   6  -2   4   73.49    5.90
   6  -2   4   87.09    6.40
   6  -2   4   77.79    4.60
  -6  -2  -4   81.49    5.00
   6   2   4   71.29    6.20
  -6   2  -4   70.59    6.20
  -6   2  -4   81.79    4.50
  -6   2  -4   68.79    4.50
   6   2   4   77.19    7.20
   6   2   4   80.59    5.90
  -7  -2  -4    2.00    3.10
   7  -2   4    7.80    3.80
  -7  -2  -4    5.30    2.90
   7  -2   4    4.10    3.50
   7  -2   4   -1.60    4.50
   7  -2   4    2.30    3.00
   7   2   4    6.20    6.00
  -7   2  -4    1.80    2.60
  -7   2  -4    1.20    2.70
   8  -2   4  490.15   15.30
   8  -2   4  494.85   13.00
  -8  -2  -4  496.35   12.80
  -8  -2  -4  519.65   12.70
   8  -2   4  505.95   13.80
  -8   2  -4  523.55   12.10
   8   2   4  500.15   15.80
   8   2   4  481.15   17.80
  -8   2  -4  507.25   12.20
  -9  -2  -4  134.99    6.70
   9  -2   4  147.29    8.50
   9  -2   4  139.79   10.10
  -9  -2  -4  136.59    7.00
   9   2   4  139.59   10.60
  -9   2  -4  123.19    5.90
  -9   2  -4  141.29    6.30
   9   2   4  149.59   11.80
  10  -2   4   84.99    7.30
 -10  -2  -4   83.49    6.50
  10  -2   4   85.49    8.70
 -10   2  -4   78.09    6.00
  10   2   4   89.49   11.10
  10   2   4   77.69    8.80
 -10   2  -4   76.29    5.50
  11  -2   4   70.39    9.20
 -11  -2  -4   61.09    5.50
  11  -2   4   54.49    7.30
  11   2   4   72.39   10.70
 -11   2  -4   64.39    6.20
  11   2   4   54.49    8.90
 -12  -2  -4    8.60    4.70
  12  -2   4   17.70    8.70
  12  -2   4   12.40    6.80
  12   2   4   26.60   11.40
 -12   2  -4   15.00    4.30
  12   2   4   15.80    8.70
 -12  -3   4  403.76   12.40
  12  -3  -4  447.56   20.00
 -12  -3   4  429.06   18.70
  12  -3  -4  415.16   18.00
 -12   3   4  394.96   16.90
 -12   3   4  398.96   10.30
  12   3  -4  375.26   18.60
 -12   3   4  462.35   10.40
  12   3  -4  416.06   20.00
 -12   3   4  412.16   16.00
 -11  -3   4  117.69    7.30
 -11  -3   4   98.09   11.40
  11  -3  -4  113.89   10.90
  11   3  -4  102.19   11.90
 -11   3   4  125.09   10.50
 -11   3   4  125.59    5.60
 -11   3   4  103.19   14.90
  11   3  -4   98.59   12.10
 -11   3   4  121.79    5.70
  10  -3  -4  399.06   14.60
  10  -3  -4  366.66   14.70
 -10  -3   4  395.26   11.30
 -10  -3   4  399.46   17.20
 -10   3   4  398.86   14.50
  10   3  -4  391.96   18.70
 -10   3   4  397.06    9.90
 -10   3   4  392.66   10.00
 -10   3   4  370.76   13.90
  10   3  -4  376.96   17.70
  -9  -3   4  292.07    9.30
  -9  -3   4  298.87    9.30
  -9  -3   4  284.77   13.50
   9  -3  -4  285.17   11.90
   9   3  -4  293.77   14.80
  -9   3   4  288.47    8.10
   9   3  -4  286.27   13.80
  -9   3   4  289.97   11.80
  -9   3   4  291.37    8.20
  -9   3   4  279.67   11.50
  -8  -3   4  252.37    8.30
  -8  -3   4  275.77   12.20
  -8  -3   4  241.88    8.30
   8  -3  -4  258.47   10.50
  -8   3   4  241.18   11.10
   8   3  -4  249.18   13.00
  -8   3   4  254.47    7.30
   8   3  -4  255.67   12.30
  -8   3   4  244.88    7.50
  -8   3   4  256.47   10.20
   7  -3  -4    4.40    3.50
  -7  -3   4   12.90    3.20
  -7  -3   4    7.40    3.00
  -7  -3   4    1.40    5.10
  -7   3   4   11.70    2.90
  -7   3   4    6.30    4.10
  -7   3   4   10.00    2.60
  -7   3   4   12.10    4.70
   7   3  -4   17.30    5.90
  -6  -3   4  486.65   12.00
  -6  -3   4  487.45   14.50
   6  -3  -4  495.35   12.50
  -6   3   4  480.65   12.90
  -6   3   4  491.85   11.40
  -6   3   4  480.15   11.50
  -6   3   4  491.25   14.00
   6   3  -4  477.85   14.70
  -5  -3   4   45.90    3.70
  -5  -3   4   42.10    5.60
  -5  -3   4   39.60    3.60
   5  -3  -4   43.50    3.70
   5  -3  -4   37.80    4.10
  -5   3   4   45.80    4.00
  -5   3   4   43.20    4.60
   5   3  -4   42.10    2.90
  -5   3   4   36.10    3.10
   5   3  -4   40.00    5.30
  -5   3   4   40.70    3.40
   5   3  -4   40.40    2.50
   4  -3  -4  276.97    6.70
  -4  -3   4  276.07    9.10
  -4  -3   4  281.17    9.40
   4  -3  -4  278.87    7.70
  -4  -3   4  293.97    7.90
  -4  -3   4  287.87    8.00
   4   3  -4  269.97    8.90
   4   3  -4  275.37    7.50
  -4   3   4  275.87    8.80
   4   3  -4  278.07    7.20
  -4   3   4  269.27    7.50
  -4   3   4  277.77    8.00
   4   3  -4  272.77    9.50
   4   3  -4  271.37    9.10
  -4   3   4  267.77    7.80
   3  -3  -4 2168.18   42.90
  -3  -3   4 2187.98   44.30
  -3  -3   4 2191.88   43.40
   3  -3  -4 2167.78   42.70
   3  -3  -4 2179.18   43.90
  -3  -3   4 2188.28   44.20
   3   3  -4 2141.09   44.10
  -3   3   4 2194.68   44.00
  -3   3   4 2180.48   43.20
   3   3  -4 2180.58   43.10
   3   3  -4 2203.98   44.00
   3   3  -4 2128.49   44.20
   3   3  -4 2205.98   43.00
  -3   3   4 1935.51   42.80
  -3   3   4 2172.48   43.00
   2  -3  -4   17.00    3.40
  -2  -3   4   17.80    3.20
  -2  -3   4   13.90    3.40
  -2  -3   4   20.00    3.10
  -2  -3   4   20.10    2.90
   2  -3  -4   20.90    2.70
   2  -3  -4   17.50    2.60
   2  -3  -4   18.30    2.60
  -2   3   4   22.10    3.80
   2   3  -4   18.80    2.80
   2   3  -4   15.80    3.40
   2   3  -4   21.90    3.30
  -2   3   4   20.10    2.90
   2   3  -4   17.50    3.10
   2   3  -4   21.20    3.20
  -2   3   4   22.40    3.30
  -2   3   4   18.50    2.70
  -1  -3   4 3030.60   59.29
  -1  -3   4 3001.90   59.29
   1  -3  -4 2978.50   60.39
   1  -3  -4 3022.50   59.19
  -1  -3   4 3000.80   59.09
  -1  -3   4 2983.90   59.09
   1  -3  -4 2956.40   58.89
   1  -3  -4 2982.80   59.09
   1   3  -4 3058.29   59.29
  -1   3   4 3043.00   59.09
  -1   3   4 3058.59   59.79
   1   3  -4 2986.80   59.29
   1   3  -4 3017.60   58.89
  -1   3   4 2986.80   59.29
  -1   3   4 3022.30   59.19
   1   3  -4 3020.30   59.19
   1   3  -4 2911.81   58.99
   0  -3   4 1731.43   34.40
   0  -3   4 1751.72   35.20
   0  -3  -4 1710.53   35.10
   0  -3  -4 1728.03   35.00
   0  -3   4 1743.33   35.10
   0  -3  -4 1780.62   35.20
   0  -3   4 1719.43   35.30
   0   3   4 1724.93   35.10
   0   3   4 1725.53   35.60
   0   3   4 1713.43   35.10
   0   3  -4 1738.03   36.30
   0   3  -4 1737.03   34.30
   0   3  -4 1679.13   34.40
   0   3  -4 1786.72   35.20
   0   3  -4 1715.63   34.60
  -1  -3  -4  216.28    7.20
  -1  -3  -4  217.78    7.10
  -1  -3  -4  209.68    7.80
  -1  -3  -4  227.38    8.30
   1  -3   4  213.18    5.40
   1  -3   4  213.38    7.40
   1  -3   4  219.18    6.60
   1  -3   4  210.88    5.90
  -1   3  -4  219.18    5.70
  -1   3  -4  219.68    6.10
  -1   3  -4  214.98    7.10
  -1   3  -4  229.18    7.20
   1   3   4  217.08    7.60
   1   3   4  219.48    7.30
   1   3   4  215.48    6.80
   1   3   4  204.18    6.90
  -2  -3  -4  275.97    8.60
  -2  -3  -4  282.17    8.80
   2  -3   4  278.57    7.10
   2  -3   4  277.07    7.80
   2  -3   4  280.07    7.60
   2  -3   4  291.67    6.10
  -2  -3  -4  292.07    8.20
  -2  -3  -4  277.47    8.30
   2   3   4  289.47    9.00
   2   3   4  276.47    8.00
  -2   3  -4  278.67    8.10
  -2   3  -4  288.17    6.10
   2   3   4  282.77    8.10
  -2   3  -4  279.57    8.10
  -2   3  -4  282.87    7.40
   2   3   4  278.87    9.00
  -3  -3  -4  203.18    7.50
   3  -3   4  200.28    4.80
   3  -3   4  190.68    6.80
   3  -3   4  203.48    6.70
  -3  -3  -4  216.38    7.10
  -3   3  -4  206.18    6.30
   3   3   4  203.58    7.90
  -3   3  -4  207.58    6.80
  -3   3  -4  208.18    4.70
   3   3   4  209.78    8.40
   3   3   4  206.58    6.50
  -4  -3  -4 1764.72   38.10
  -4  -3  -4 1797.92   37.80
   4  -3   4 1782.82   35.10
   4  -3   4 1805.32   35.40
   4  -3   4 1794.52   36.10
  -4  -3  -4 1763.52   36.60
   4  -3   4 1712.23   35.10
   4   3   4 1817.32   37.90
   4   3   4 1753.72   35.90
  -4   3  -4 1768.42   36.20
   4   3   4 1849.81   38.00
  -4   3  -4 1789.92   36.20
   4   3   4 1816.52   38.50
  -4   3  -4 1799.12   35.00
   4   3   4 1789.82   35.90
  -4   3  -4 1810.12   36.30
   5  -3   4  510.45   13.00
  -5  -3  -4  496.85   13.50
  -5  -3  -4  482.15   12.30
   5  -3   4  495.65   12.40
   5  -3   4  498.95   11.10
  -5   3  -4  473.25   12.10
  -5   3  -4  473.45   13.20
   5   3   4  527.45   14.50
   6  -3   4  212.68    6.50
  -6  -3  -4  210.68    7.70
   6  -3   4  205.58    7.60
   6  -3   4  205.98    8.10
   6  -3   4  201.98    6.80
  -6  -3  -4  195.08    7.30
   6   3   4  201.08   10.40
  -6   3  -4  211.88    7.10
  -6   3  -4  204.58    6.60
  -6   3  -4  197.28    7.60
  -6   3  -4  206.48    7.00
   6   3   4  204.68   10.50
  -7  -3  -4    7.70    3.60
   7  -3   4   -3.50    3.60
  -7  -3  -4   -2.40    3.20
   7  -3   4    4.20    4.20
   7  -3   4    0.50    3.40
   7  -3   4    4.30    3.00
  -7   3  -4   -0.50    3.10
   7   3   4    8.80    5.90
   7   3   4    2.40    7.00
  -7   3  -4    7.50    3.10
   8  -3   4  100.39    7.70
  -8  -3  -4   90.59    6.60
   8  -3   4   90.49    6.70
  -8  -3  -4   92.89    6.20
  -8   3  -4   87.69    5.90
  -8   3  -4   94.19    5.70
   8   3   4   90.99    9.40
   8   3   4  105.39   10.00
   9  -3   4   20.30    4.10
  -9  -3  -4   11.70    3.30
  -9  -3  -4    9.80    4.80
   9  -3   4    7.90    4.80
   9  -3   4    9.20    5.60
   9   3   4   -2.20    7.60
   9   3   4    6.40    7.30
  -9   3  -4   13.00    3.60
  -9   3  -4    8.30    3.80
  10  -3   4   20.90    6.80
 -10  -3  -4   27.40    5.00
  10  -3   4   27.10    6.40
 -10   3  -4   23.10    4.30
 -10   3  -4   14.70    3.10
  10   3   4   23.10    8.00
  10   3   4   31.70    9.70
  11  -3   4  331.87   15.00
  11  -3   4  332.77   13.00
 -11  -3  -4  347.07   11.60
  11   3   4  336.87   17.80
  11   3   4  350.76   17.10
 -11   3  -4  322.37   10.60
  12  -3   4   83.99    8.20
 -12  -3  -4   90.79    7.00
  12   3   4   70.59   10.80
  12   3   4   69.59   12.10
 -12   3  -4   79.29    7.30
  12  -4  -4   43.00    9.50
 -12  -4   4   50.09    6.00
 -12  -4   4   67.59   11.70
  12  -4  -4   43.10    8.30
 -12   4   4   38.70    8.40
  12   4  -4   35.10   11.60
 -12   4   4   47.00    4.60
  12   4  -4   52.09   13.10
  11  -4  -4  183.58   11.90
 -11  -4   4  191.88    9.20
 -11  -4   4  166.28   15.20
  11  -4  -4  170.28   14.60
 -11   4   4  189.08    7.50
  11   4  -4  206.88   16.40
  11   4  -4  171.08   15.00
 -11   4   4  189.58   10.20
 -10  -4   4    2.60    1.60
 -10  -4   4    2.50    4.20
  10  -4  -4    1.10    5.80
 -10  -4   4   -5.00    8.10
 -10   4   4    9.50    3.50
  10   4  -4    7.30    8.90
 -10   4   4    9.50    3.90
  10   4  -4    4.40    8.40
 -10   4   4   12.60    6.60
 -10   4   4   11.90    5.80
  -9  -4   4  134.69   11.00
  -9  -4   4  119.89    7.20
  -9  -4   4  100.49    6.30
   9  -4  -4  133.99    8.80
  -9   4   4  136.49   10.10
   9   4  -4  133.99   13.00
  -9   4   4  121.49    6.50
   9   4  -4  110.99   11.20
  -9   4   4  125.59    6.20
   8  -4  -4  977.30   23.30
  -8  -4   4  975.80   22.20
   8  -4  -4  930.31   22.30
  -8  -4   4  995.90   26.20
  -8  -4   4  970.80   22.20
  -8   4   4  971.70   21.20
  -8   4   4  974.40   21.40
   8   4  -4 1008.30   26.10
   8   4  -4  968.10   26.60
  -8   4   4  985.00   24.40
  -8   4   4  991.80   23.00
  -7  -4   4   20.40    5.90
  -7  -4   4    9.30    4.20
  -7  -4   4    7.90    3.60
  -7   4   4    8.70    5.20
  -7   4   4   11.90    3.20
  -7   4   4   11.90    3.60
  -7   4   4   18.20    4.20
   7   4  -4   12.10    7.30
   7   4  -4    6.50    6.10
   6  -4  -4  938.01   20.70
  -6  -4   4  946.61   21.10
  -6  -4   4  954.30   21.20
  -6  -4   4  949.31   23.40
   6   4  -4  950.80   23.60
   6   4  -4  928.01   19.10
  -6   4   4  889.11   23.80
  -6   4   4  939.91   21.00
  -6   4   4  950.70   20.60
  -6   4   4  943.21   20.40
  -5  -4   4  497.45   16.20
   5  -4  -4  510.45   13.50
   5  -4  -4  520.95   13.20
  -5  -4   4  516.55   13.00
  -5  -4   4  489.65   14.10
  -5   4   4  531.65   14.20
  -5   4   4  487.15   13.60
   5   4  -4  518.75   11.90
  -5   4   4  499.95   12.30
  -5   4   4  506.75   12.30
   5   4  -4  513.55   16.30
   4  -4  -4 2038.40   40.90
  -4  -4   4 2060.99   42.90
   4  -4  -4 1988.40   40.40
  -4  -4   4 2088.79   41.90
   4  -4  -4 2044.00   40.40
   4  -4  -4 2051.69   42.30
  -4  -4   4 2019.20   42.90
  -4   4   4 2094.39   41.40
  -4   4   4 2055.99   41.00
  -4   4   4 2060.19   41.60
   4   4  -4 2060.89   42.70
   4   4  -4 2015.40   41.40
   4   4  -4 2020.70   42.70
   4   4  -4 2025.60   41.10
   4   4  -4 2053.59   43.10
  -4   4   4 2079.79   42.60
  -3  -4   4   17.70    3.10
  -3  -4   4    8.90    4.00
   3  -4  -4   10.90    2.60
   3  -4  -4   15.90    2.70
   3  -4  -4   12.00    2.40
  -3  -4   4    9.70    3.50
  -3  -4   4    5.10    3.20
   3   4  -4   14.50    4.10
  -3   4   4    8.90    3.40
   3   4  -4    5.90    3.80
  -3   4   4    7.60    2.60
  -3   4   4   10.00    4.00
   3   4  -4   13.20    3.10
   3   4  -4   15.70    3.30
   2  -4  -4  172.18    6.80
  -2  -4   4  182.78    6.80
  -2  -4   4  189.68    6.80
  -2  -4   4  184.78    7.10
   2  -4  -4  187.98    6.40
   2  -4  -4  186.48    6.40
  -2  -4   4  170.18    9.60
   2  -4  -4  171.38    5.70
   2   4  -4  180.68    6.60
   2   4  -4  194.88    7.60
  -2   4   4  197.08    6.80
   2   4  -4  170.58    6.90
   2   4  -4  188.08    6.70
  -2   4   4  167.08    7.80
   2   4  -4  180.58    6.90
  -2   4   4  182.58    6.10
  -2   4   4  182.28    7.10
   1  -4  -4  156.18    6.30
  -1  -4   4  155.88    6.50
  -1  -4   4  157.18    5.90
  -1  -4   4  147.29    6.50
   1  -4  -4  154.28    6.20
   1  -4  -4  168.88    7.10
  -1  -4   4  155.08    6.20
   1  -4  -4  152.08    5.40
  -1   4   4  169.58    6.90
   1   4  -4  153.78    5.50
   1   4  -4  147.39    5.90
  -1   4   4  146.59    6.10
  -1   4   4  150.48    7.00
  -1   4   4  153.88    6.60
   1   4  -4  147.09    6.80
   0  -4   4   16.10    2.70
   0  -4   4   13.60    3.30
   0  -4   4   17.00    2.60
   0  -4   4    8.50    3.50
   0  -4  -4   19.90    3.60
   0  -4  -4   18.30    3.10
   0  -4  -4   18.60    3.70
   0   4  -4    9.90    2.90
   0   4  -4   14.60    2.70
   0   4  -4   19.70    3.50
   0   4  -4   15.70    3.60
   0   4   4   19.10    3.60
   0   4   4   20.30    4.10
   0   4   4   13.30    3.40
   0   4   4   20.70    3.70
  -1  -4  -4  954.50   22.20
  -1  -4  -4  998.10   21.60
   1  -4   4  982.10   20.10
   1  -4   4  978.00   20.20
   1  -4   4  987.10   21.40
   1  -4   4  972.10   21.20
  -1  -4  -4 1000.20   21.50
  -1  -4  -4  994.90   21.60
  -1   4  -4  970.60   21.50
   1   4   4  976.60   21.70
  -1   4  -4 1008.70   20.70
   1   4   4  989.60   21.80
   1   4   4  954.40   22.50
  -1   4  -4  985.20   21.60
  -1   4  -4  987.60   20.30
   1   4   4  974.70   21.70
  -2  -4  -4   61.89    5.90
  -2  -4  -4   67.29    5.10
   2  -4   4   72.29    3.40
   2  -4   4   70.89    4.60
  -2  -4  -4   72.59    5.50
  -2   4  -4   67.19    3.70
   2   4   4   63.49    4.80
   2   4   4   67.69    5.70
  -2   4  -4   65.09    3.60
  -2   4  -4   71.79    5.40
   2   4   4   63.69    6.20
  -2   4  -4   66.29    5.30
  -3  -4  -4  237.38    9.20
  -3  -4  -4  244.48    8.30
  -3  -4  -4  238.68    8.70
   3  -4   4  238.78    7.00
   3  -4   4  234.68    6.60
   3  -4   4  243.98    7.30
  -3  -4  -4  259.67    8.20
   3  -4   4  235.08    6.30
  -3   4  -4  247.68    6.00
   3   4   4  252.67    8.00
   3   4   4  249.58    8.70
  -3   4  -4  237.18    6.50
  -3   4  -4  229.58    7.90
   3   4   4  249.68    9.40
   3   4   4  247.28    7.80
   3   4   4  241.98    9.30
   4  -4   4   43.90    3.80
   4  -4   4   44.90    3.40
   4  -4   4   49.00    3.60
  -4  -4  -4   45.50    4.90
   4  -4   4   44.20    3.80
  -4  -4  -4   58.09    4.70
   4   4   4   45.00    6.00
  -4   4  -4   45.60    4.00
   4   4   4   50.29    4.00
  -4   4  -4   41.60    4.00
  -4   4  -4   48.90    3.00
  -4   4  -4   41.70    3.80
   4   4   4   35.50    5.40
   5  -4   4  822.82   17.30
   5  -4   4  786.12   17.40
  -5  -4  -4  782.22   18.50
  -5  -4  -4  810.02   18.30
   5  -4   4  795.52   16.70
   5   4   4  776.12   21.60
   5   4   4  808.72   17.30
  -5   4  -4  795.02   18.10
  -5   4  -4  774.62   18.00
   5   4   4  782.72   20.70
  -5   4  -4  751.12   17.40
   6  -4   4  584.44   14.00
   6  -4   4  618.94   13.50
  -6  -4  -4  598.94   15.20
   6  -4   4  595.84   14.50
   6  -4   4  603.74   13.70
  -6  -4  -4  579.24   14.90
   6   4   4  595.04   17.60
  -6   4  -4  592.54   14.60
  -6   4  -4  596.84   14.60
   6   4   4  570.14   17.90
  -6   4  -4  590.64   13.50
   7  -4   4  401.86   11.50
  -7  -4  -4  357.86   11.10
   7  -4   4  391.46   11.40
   7  -4   4  384.06   10.40
   7  -4   4  374.16   10.40
  -7  -4  -4  368.56   11.40
  -7   4  -4  376.06   10.70
  -7   4  -4  374.36   10.10
   7   4   4  363.46   15.00
   7   4   4  380.76   13.70
  -7   4  -4  380.66   10.90
  -8  -4  -4 1335.47   29.50
   8  -4   4 1348.67   28.70
   8  -4   4 1373.56   30.20
   8  -4   4 1316.77   29.40
   8  -4   4 1340.97   29.00
  -8  -4  -4 1346.67   29.80
   8   4   4 1371.96   34.20
   8   4   4 1353.66   32.50
  -8   4  -4 1376.76   29.00
  -8   4  -4 1383.86   29.10
  -9  -4  -4  146.59    8.60
   9  -4   4  159.48    8.30
   9  -4   4  148.89   10.30
   9  -4   4  147.79    7.30
   9   4   4  146.19   13.00
   9   4   4  165.48   12.80
  -9   4  -4  143.69    6.80
  10  -4   4  451.25   15.00
 -10  -4  -4  441.46   13.80
  10  -4   4  448.06   15.10
  10   4   4  440.76   19.30
 -10   4  -4  442.76   12.90
 -11  -4  -4  342.57   12.70
  11  -4   4  348.27   13.10
  11  -4   4  337.87   14.10
  11   4   4  335.77   18.70
 -11   4  -4  359.66   11.60
  11   4   4  372.76   17.90
  12  -4   4  187.08   12.30
  12  -4   4  175.38   11.20
 -12  -4  -4  190.18   13.50
  12   4   4  171.28   15.80
 -12   4  -4  207.68   10.40
  12  -5  -4   10.80    7.10
  12  -5  -4   17.80    8.80
 -12   5   4   16.90    4.70
 -12   5   4   20.20    8.20
  12   5  -4   15.50   11.80
  11  -5  -4   93.09    9.70
 -11  -5   4  106.59   11.50
 -11  -5   4  111.59    8.90
  11  -5  -4  135.89   10.50
  11   5  -4  108.79   12.20
 -11   5   4  110.19   11.20
 -11   5   4  111.59    7.50
  11   5  -4  112.39   13.10
 -10  -5   4   19.80    5.20
 -10  -5   4   17.60    8.30
  10  -5  -4   21.50    5.90
 -10   5   4   14.10    4.70
  10   5  -4   30.50    9.50
  10   5  -4   12.20    9.80
 -10   5   4   21.40    7.10
  -9  -5   4  316.17   11.10
  -9  -5   4  309.87   14.60
   9  -5  -4  322.27   11.70
  -9   5   4  323.27   11.20
   9   5  -4  310.37   16.10
   9   5  -4  300.47   15.20
  -9   5   4  293.87   13.00
  -9   5   4  269.37    9.40
  -8  -5   4  138.99    7.40
  -8  -5   4  168.08    8.40
   8  -5  -4  156.48    7.00
   8  -5  -4  176.88    8.30
  -8  -5   4  202.78   12.60
  -8   5   4  162.18   10.10
  -8   5   4  172.98    7.60
   8   5  -4  194.88   14.30
   8   5  -4  188.68   12.10
  -8   5   4  166.88    8.10
  -8   5   4  167.48    8.10
  -7  -5   4 1852.11   40.20
  -7  -5   4 1919.11   40.30
  -7  -5   4 1940.31   42.90
   7  -5  -4 1926.21   39.20
  -7   5   4 1881.61   39.60
  -7   5   4 1912.41   39.40
  -7   5   4 1877.91   39.40
   7   5  -4 1921.41   43.70
   7   5  -4 1942.51   43.20
  -7   5   4 1943.91   41.60
  -6  -5   4    6.30    5.20
  -6  -5   4    3.40    3.50
  -6  -5   4    7.30    3.90
  -6   5   4    5.60    4.00
   6   5  -4   -0.10    6.10
  -6   5   4    2.80    6.20
   6   5  -4    6.60    2.60
   6   5  -4    2.20    5.60
  -6   5   4    1.00    4.70
  -6   5   4    6.00    3.10
  -5  -5   4 1089.49   24.60
   5  -5  -4 1092.99   22.20
   5  -5  -4 1121.39   23.10
  -5  -5   4 1077.59   25.90
  -5   5   4 1105.69   23.10
  -5   5   4 1101.69   24.20
   5   5  -4 1111.69   26.70
   5   5  -4 1126.29   23.80
  -5   5   4 1098.79   25.20
  -5   5   4 1066.19   24.00
  -4  -5   4  433.46   12.00
  -4  -5   4  423.36   12.70
   4  -5  -4  444.86   10.60
   4  -5  -4  434.96   10.20
   4  -5  -4  419.96   12.30
  -4  -5   4  445.86   12.20
  -4   5   4  436.66   10.30
   4   5  -4  437.76   11.80
  -4   5   4  387.76   15.00
   4   5  -4  404.56   14.70
  -4   5   4  429.06   12.50
   3  -5  -4   33.20    2.90
  -3  -5   4   46.10    4.70
   3  -5  -4   38.20    4.20
   3  -5  -4   44.40    4.30
   3  -5  -4   38.20    3.70
  -3  -5   4   37.00    4.50
  -3  -5   4   41.40    4.90
  -3   5   4   41.60    5.20
   3   5  -4   33.20    4.60
   3   5  -4   35.70    5.40
  -3   5   4   39.00    4.50
   3   5  -4   25.40    3.80
   3   5  -4   28.40    4.30
   3   5  -4   44.80    4.60
  -3   5   4   43.10    4.20
  -3   5   4   35.40    3.20
   2  -5  -4   59.29    4.00
   2  -5  -4   56.29    5.10
   2  -5  -4   56.49    4.80
  -2  -5   4   58.69    4.90
  -2  -5   4   63.49    5.40
  -2  -5   4   59.59    5.10
   2  -5  -4   61.89    5.00
   2   5  -4   57.89    5.30
  -2   5   4   59.29    5.70
   2   5  -4   60.39    5.70
  -2   5   4   58.59    5.10
   2   5  -4   61.69    5.80
  -2   5   4   62.49    4.40
   2   5  -4   57.19    5.00
  -2   5   4   51.99    5.10
   1  -5  -4   67.39    5.00
   1  -5  -4   73.49    4.50
  -1  -5   4   78.99    5.20
  -1  -5   4   71.59    5.70
  -1  -5   4   75.69    4.90
  -1  -5   4   69.99    5.90
   1  -5  -4   72.29    5.50
   1  -5  -4   62.19    5.40
  -1   5   4   67.19    6.40
   1   5  -4   75.09    5.80
  -1   5   4   76.89    6.00
   1   5  -4   66.09    6.00
  -1   5   4   64.09    6.20
   1   5  -4   62.19    5.70
   1   5  -4   68.19    4.70
  -1   5   4   80.19    5.20
   0  -5   4  954.00   20.20
   0  -5  -4  975.20   21.70
   0  -5   4  965.60   21.40
   0  -5   4  945.31   21.40
   0  -5  -4  949.80   22.00
   0  -5  -4  969.00   21.60
   0   5  -4  953.20   21.60
   0   5   4  947.21   22.30
   0   5  -4  955.70   21.00
   0   5  -4  932.71   21.50
   0   5   4  995.70   22.00
   0   5   4  940.71   21.80
   0   5   4  937.51   21.10
   0   5  -4  960.00   20.30
  -1  -5  -4 1313.57   28.30
  -1  -5  -4 1328.67   28.60
   1  -5   4 1302.07   28.20
   1  -5   4 1271.67   29.10
  -1  -5  -4 1329.77   28.10
   1  -5   4 1330.57   27.20
  -1  -5  -4 1261.37   29.00
  -1   5  -4 1340.67   28.60
  -1   5  -4 1351.86   27.60
   1   5   4 1324.07   28.40
   1   5   4 1310.97   29.30
  -1   5  -4 1330.87   26.70
   1   5   4 1295.57   28.60
  -1   5  -4 1331.17   28.40
  -2  -5  -4  654.23   16.40
   2  -5   4  670.43   13.90
  -2  -5  -4  691.93   16.60
  -2  -5  -4  679.63   16.20
  -2  -5  -4  669.83   17.10
   2  -5   4  678.53   15.90
   2  -5   4  673.93   15.70
   2  -5   4  672.23   14.70
   2   5   4  652.83   16.10
   2   5   4  678.53   16.30
  -2   5  -4  666.43   16.40
  -2   5  -4  611.54   17.50
   2   5   4  675.33   17.80
   2   5   4  689.33   17.20
  -2   5  -4  668.63   15.00
   2   5   4  665.33   16.40
  -3  -5  -4  537.35   14.20
   3  -5   4  531.05   13.10
   3  -5   4  532.75   12.00
   3  -5   4  548.45   11.20
  -3  -5  -4  506.65   15.10
  -3  -5  -4  513.15   14.60
  -3   5  -4  550.24   11.70
   3   5   4  526.85   14.90
   3   5   4  501.65   14.40
  -3   5  -4  525.15   13.60
   3   5   4  538.35   13.70
   3   5   4  550.84   15.80
  -3   5  -4  525.15   13.70
   4  -5   4 1595.54   31.80
   4  -5   4 1618.84   33.00
   4  -5   4 1602.24   32.30
  -4  -5  -4 1646.94   34.30
  -4   5  -4 1574.44   33.30
  -4   5  -4 1628.84   34.10
   4   5   4 1560.74   33.60
   4   5   4 1584.74   36.20
   4   5   4 1677.03   38.30
  -5  -5  -4   15.20    4.30
   5  -5   4   23.60    4.50
   5  -5   4   20.20    2.80
   5  -5   4   16.40    2.50
   5  -5   4   18.30    2.50
  -5   5  -4   11.40    3.90
  -5   5  -4   18.00    2.60
   5   5   4   12.50    3.40
  -5   5  -4   14.00    4.20
   5   5   4   12.50    5.80
   5   5   4   11.40    6.10
  -6  -5  -4   16.90    3.70
   6  -5   4    5.60    2.80
   6  -5   4    3.70    2.70
  -6  -5  -4    3.60    4.30
   6  -5   4    6.70    3.00
  -6   5  -4    6.60    4.10
   6   5   4    4.40    2.80
  -6   5  -4    0.20    3.70
   6   5   4    0.00    5.90
  -6   5  -4    3.70    2.70
   6   5   4  -11.20    6.20
   7  -5   4 1042.90   22.80
  -7  -5  -4 1034.80   24.20
  -7  -5  -4 1058.99   24.60
   7  -5   4 1028.20   22.60
   7  -5   4 1057.29   22.60
   7  -5   4 1040.70   22.80
   7   5   4 1027.20   26.80
  -7   5  -4 1069.39   23.90
   7   5   4 1066.59   28.00
  -7   5  -4 1021.70   22.40
  -7   5  -4 1053.89   23.70
   8  -5   4   52.19    4.30
  -8  -5  -4   60.89    6.10
   8  -5   4   50.59    5.00
   8  -5   4   55.79    5.30
   8   5   4   64.49    9.60
  -8   5  -4   55.39    5.60
  -8   5  -4   75.69    5.60
  -8   5  -4   59.79    5.80
   8   5   4   55.09    8.40
   9  -5   4 1213.38   27.10
  -9  -5  -4 1252.47   28.90
   9  -5   4 1189.58   27.50
   9  -5   4 1265.17   28.20
   9  -5   4 1246.98   27.60
  -9   5  -4 1301.07   28.10
   9   5   4 1286.47   33.90
   9   5   4 1258.27   32.70
 -10  -5  -4   44.80    6.40
  10  -5   4   49.00    6.40
  10  -5   4   48.40    5.80
 -10   5  -4   47.70    6.00
  10   5   4   42.10   10.00
  10   5   4   39.70   10.80
 -11  -5  -4  174.98   10.60
  11  -5   4  177.68   10.80
  11  -5   4  178.18    9.90
  11   5   4  142.69   13.20
  11   5   4  184.48   16.70
 -11   5  -4  174.18    9.60
 -12  -6   4   19.90    6.40
  12  -6  -4    1.50    8.10
 -12  -6   4   25.90   11.10
  12   6  -4    5.80   12.90
 -12   6   4   13.10    7.80
  12   6  -4  -10.90   10.20
 -12   6   4    9.30    6.00
 -11  -6   4  585.84   22.00
 -11  -6   4  568.64   17.50
  11  -6  -4  568.44   16.70
 -11   6   4  540.45   15.90
  11   6  -4  595.44   23.90
  11   6  -4  593.54   22.80
 -11   6   4  558.44   19.10
 -10  -6   4    8.30    9.10
 -10  -6   4   13.40    5.70
  10  -6  -4   12.60    5.30
 -10   6   4   14.20    5.50
  10   6  -4   23.50    9.90
 -10   6   4   12.10    6.70
  10   6  -4   12.10   11.20
  -9  -6   4  573.04   19.80
   9  -6  -4  563.74   15.20
  -9  -6   4  585.84   16.70
   9  -6  -4  544.85   14.50
  -9   6   4  575.74   16.00
   9   6  -4  575.64   20.70
  -9   6   4  554.04   17.70
   9   6  -4  559.44   21.30
   8  -6  -4  120.19    7.10
  -8  -6   4  121.59   12.00
  -8  -6   4  118.79    8.30
   8  -6  -4  113.89    6.00
  -8   6   4  110.49    8.30
   8   6  -4  119.69   12.10
   8   6  -4  115.59   11.90
  -8   6   4  112.39    9.80
  -8   6   4  121.39    6.10
   7  -6  -4  110.29    6.30
  -7  -6   4  111.09    7.90
  -7  -6   4  103.79    6.90
  -7  -6   4  110.09    9.80
   7  -6  -4  113.89    7.70
  -7   6   4  116.29    6.10
  -7   6   4  106.69    7.90
  -7   6   4  102.09    7.30
   7   6  -4   97.89    9.90
   7   6  -4  101.79    9.50
  -7   6   4  123.59    9.30
   6  -6  -4  195.78    6.60
  -6  -6   4  196.18   11.40
  -6  -6   4  222.48    9.70
  -6   6   4  199.38    6.70
  -6   6   4  228.78    9.50
  -6   6   4  198.28    9.50
   6   6  -4  203.28   11.50
  -6   6   4  207.18    8.80
   6   6  -4  190.88   12.90
  -5  -6   4  121.39    8.30
  -5  -6   4  121.99    7.70
  -5  -6   4  114.69    7.10
   5  -6  -4  112.39    4.80
   5  -6  -4  113.29    5.10
  -5   6   4  125.69    7.10
  -5   6   4  115.39    7.80
   5   6  -4  109.59    9.20
   5   6  -4  106.89    9.30
  -5   6   4  105.09    8.40
   5   6  -4  117.79    7.90
  -5   6   4  107.49    4.80
  -4  -6   4  145.69    8.60
   4  -6  -4  149.19    6.60
  -4  -6   4  155.38    8.10
   4  -6  -4  156.18    5.20
   4   6  -4  148.29    7.90
   4   6  -4  142.99    9.00
  -4   6   4  150.88    8.10
  -4   6   4  170.18    8.20
  -3  -6   4   76.19    5.90
  -3  -6   4   58.69    5.70
  -3  -6   4   64.69    5.50
   3  -6  -4   61.19    5.50
   3  -6  -4   54.69    3.80
  -3   6   4   56.69    5.70
   3   6  -4   61.39    5.50
  -3   6   4   54.89    4.50
  -3   6   4   53.49    5.10
  -3   6   4   56.79    5.70
   3   6  -4   48.90    5.80
   3   6  -4   65.89    5.50
   2  -6  -4   58.89    4.20
  -2  -6   4   57.69    5.50
  -2  -6   4   58.99    5.50
   2  -6  -4   58.69    6.20
  -2  -6   4   55.19    5.30
   2  -6  -4   55.39    5.40
  -2  -6   4   56.49    5.60
  -2   6   4   59.19    5.90
   2   6  -4   52.09    5.20
   2   6  -4   56.79    5.80
  -2   6   4   59.69    5.90
  -2   6   4   60.49    4.60
   2   6  -4   61.59    5.60
  -2   6   4   64.09    6.30
   2   6  -4   73.89    6.50
  -1  -6   4 1196.28   27.80
  -1  -6   4 1209.58   25.90
   1  -6  -4 1214.78   26.90
  -1  -6   4 1235.58   27.00
  -1  -6   4 1201.48   27.00
   1  -6  -4 1216.88   27.40
   1  -6  -4 1218.98   26.80
   1  -6  -4 1209.68   25.60
   1   6  -4 1288.77   28.60
  -1   6   4 1199.58   27.70
   1   6  -4 1211.48   26.00
   1   6  -4 1223.68   27.10
   1   6  -4 1217.38   27.20
  -1   6   4 1205.88   26.00
  -1   6   4 1210.48   27.10
  -1   6   4 1202.28   27.10
   0  -6   4  413.26   11.80
   0  -6   4  409.16   13.10
   0  -6  -4  400.96   12.00
   0  -6   4  400.36   10.20
   0  -6   4  398.96   11.10
   0  -6  -4  417.16   12.20
   0  -6  -4  418.46   10.90
   0  -6  -4  366.36   13.80
   0   6  -4  400.16   11.60
   0   6   4  428.96   11.40
   0   6   4  402.86   12.50
   0   6  -4  410.86   12.70
   0   6   4  415.56   13.50
   0   6  -4  394.56   11.90
   0   6  -4  402.16   10.30
  -1  -6  -4  184.78    8.20
   1  -6   4  163.88    7.40
   1  -6   4  168.58    6.00
   1  -6   4  155.98    7.10
   1  -6   4  160.28    6.50
  -1  -6  -4  163.38    7.40
  -1  -6  -4  169.38    8.10
  -1   6  -4  182.38    7.70
  -1   6  -4  169.38    5.60
  -1   6  -4  174.48    8.00
  -1   6  -4  182.08    8.40
   1   6   4  163.28    8.90
   1   6   4  162.28    7.50
   1   6   4  177.08    8.00
  -2  -6  -4   83.39    7.00
   2  -6   4   89.39    5.10
  -2  -6  -4   84.59    5.80
  -2  -6  -4   85.49    6.60
   2  -6   4  100.69    6.20
   2  -6   4  101.89    3.50
   2   6   4   99.19    7.40
   2   6   4   87.09    6.20
   2   6   4  100.49    7.10
   2   6   4   98.59    6.10
  -2   6  -4   91.09    7.10
  -2   6  -4   85.99    5.80
  -2   6  -4   90.59    6.70
  -3  -6  -4  782.42   19.40
  -3  -6  -4  806.32   19.50
   3  -6   4  810.12   17.50
   3   6   4  793.72   20.50
  -3   6  -4  807.42   17.70
  -3   6  -4  801.82   19.40
   3   6   4  772.82   19.10
   3   6   4  786.92   20.80
  -4  -6  -4  241.38    9.40
   4  -6   4  248.78    8.30
   4  -6   4  249.97    7.60
  -4  -6  -4  247.08    9.50
   4   6   4  256.47   11.40
  -4   6  -4  238.48    9.50
   4   6   4  248.38    9.10
  -4   6  -4  246.48    9.70
  -4   6  -4  257.07    7.40
   4   6   4  229.28   11.00
   5  -6   4 2647.73   52.19
   5  -6   4 2536.25   52.19
  -5  -6  -4 2618.74   54.29
  -5  -6  -4 2655.33   54.59
   5  -6   4 2636.14   50.69
   5  -6   4 2659.53   50.59
   5   6   4 2714.83   56.59
  -5   6  -4 2653.13   54.09
   5   6   4 2692.53   56.39
  -5   6  -4 2626.34   51.99
   5   6   4 2655.03   53.59
  -5   6  -4 2442.16   53.69
   6  -6   4    5.70    5.20
   6  -6   4    4.00    3.10
   6  -6   4    4.80    2.30
  -6  -6  -4    3.10    4.80
  -6   6  -4   12.60    4.90
   6   6   4    6.10    6.70
   6   6   4   -6.00    6.80
  -6   6  -4    6.10    4.40
  -6   6  -4    7.50    3.00
   7  -6   4  892.31   19.00
   7  -6   4  868.51   19.80
   7  -6   4  911.41   19.30
  -7  -6  -4  917.91   22.80
  -7   6  -4  890.31   19.80
   7   6   4  872.21   24.80
   7   6   4  955.20   26.10
  -7   6  -4  914.61   21.90
  -8  -6  -4  131.99    9.50
   8  -6   4  112.29    6.10
   8  -6   4  123.49    7.10
   8  -6   4  103.09    6.00
   8   6   4  101.19   11.10
  -8   6  -4  111.69    8.60
   8   6   4  127.89   11.80
   9  -6   4   20.30    4.80
   9  -6   4   15.20    5.90
   9  -6   4   14.20    4.60
   9  -6   4   17.70    4.40
  -9  -6  -4   18.80    5.90
   9   6   4   10.40    9.60
  -9   6  -4   15.50    5.80
   9   6   4   27.00   10.00
 -10  -6  -4   22.40    6.40
  10  -6   4   27.80    5.30
  10  -6   4   20.60    5.10
  10   6   4   21.20   12.00
 -10   6  -4   22.00    6.10
  10   6   4   33.60   10.80
  11   6   4   98.89   11.70
 -11   6  -4   96.99    8.50
 -11   7   4   17.80    7.20
 -11   7   4   -0.70    2.00
  11   7  -4  -13.00   18.00
 -11   7   4    5.60    7.60
 -10  -7   4  777.52   21.50
  10  -7  -4  780.52   18.50
 -10  -7   4  760.12   24.90
  10   7  -4  754.62   26.10
 -10   7   4  751.92   20.60
 -10   7   4  748.43   24.50
  10   7  -4  805.52   26.90
  -9  -7   4    9.40    7.90
  -9  -7   4   12.30    6.00
   9  -7  -4   16.10    3.90
   9   7  -4   13.00    9.40
  -9   7   4   26.40    7.00
   9   7  -4   15.90    9.70
  -9   7   4   17.20    6.10
   8  -7  -4  714.23   16.40
   8  -7  -4  716.63   18.00
  -8  -7   4  706.43   22.00
  -8  -7   4  717.33   19.80
  -8   7   4  706.53   19.30
   8   7  -4  746.43   23.50
  -8   7   4  735.63   20.70
   8   7  -4  729.23   23.70
  -7  -7   4  666.03   18.30
  -7  -7   4  674.43   20.70
   7  -7  -4  635.24   14.20
   7  -7  -4  641.04   14.50
   7   7  -4  596.34   15.40
  -7   7   4  629.64   18.40
   7   7  -4  649.54   21.00
  -7   7   4  646.74   17.90
   7   7  -4  662.33   22.40
  -6  -7   4    5.10    6.40
  -6  -7   4   -2.50    4.90
   6  -7  -4    2.70    2.30
   6   7  -4    9.20    8.00
  -6   7   4    1.60    3.50
   6   7  -4    1.00    4.10
  -6   7   4   -0.40    5.70
  -6   7   4    9.30    4.40
   6   7  -4   13.10    7.20
  -6   7   4    5.40    5.40
  -5  -7   4  205.38    9.50
  -5  -7   4  231.88   11.40
   5  -7  -4  223.08    7.60
  -5  -7   4  227.38   10.30
  -5   7   4  226.18   10.30
   5   7  -4  216.38    9.50
  -5   7   4  244.88   11.30
  -5   7   4  211.58    6.10
   5   7  -4  217.98   12.70
   5   7  -4  236.18   12.90
   4  -7  -4  591.84   17.80
  -4  -7   4  533.25   16.00
   4  -7  -4  546.65   12.00
  -4  -7   4  559.64   15.80
  -4  -7   4  533.15   15.40
  -4   7   4  538.35   12.00
   4   7  -4  521.85   16.90
  -4   7   4  527.95   15.70
   4   7  -4  560.74   15.20
  -4   7   4  530.85   15.20
   4   7  -4  540.55   16.70
  -4   7   4  565.94   16.20
  -3  -7   4   67.29    6.40
   3  -7  -4   63.79    6.30
  -3  -7   4   66.39    5.70
   3  -7  -4   63.79    4.10
  -3  -7   4   58.19    5.50
  -3   7   4   59.39    5.80
  -3   7   4   56.49    5.70
   3   7  -4   74.99    6.40
  -3   7   4   72.39    7.20
  -3   7   4   67.49    6.60
   3   7  -4   48.20    6.00
   3   7  -4   64.69    6.70
   2  -7  -4   87.99    4.70
  -2  -7   4   84.09    6.50
  -2  -7   4   81.59    6.30
   2  -7  -4   73.59    6.60
  -2  -7   4   84.69    6.80
  -2   7   4  103.89    8.90
  -2   7   4   78.89    5.10
  -2   7   4   92.39    8.40
   2   7  -4   90.99    8.10
   2   7  -4   84.09    7.30
   2   7  -4   92.69    6.30
  -1  -7   4    8.20    3.40
  -1  -7   4    4.10    4.10
  -1  -7   4    9.50    3.90
   1  -7  -4   12.70    5.00
   1  -7  -4    6.70    3.00
  -1   7   4    0.30    4.90
  -1   7   4    2.60    5.20
   1   7  -4    7.10    4.80
   1   7  -4    6.10    4.60
   1   7  -4   14.10    4.60
   1   7  -4    6.00    3.50
  -1   7   4    5.60    3.60
   0  -7   4  133.59    7.80
   0  -7  -4  133.89    7.80
   0  -7   4  132.99    8.00
   0  -7  -4  139.19    7.70
   0  -7  -4  141.19    6.40
   0  -7   4  152.98    6.00
   0  -7   4  129.39    6.80
   0   7   4  139.69    9.00
   0   7  -4  150.58    8.40
   0   7  -4  140.69    7.80
   0   7   4  150.48    6.70
   0   7   4  151.78    9.20
   0   7  -4  134.79    6.80
   0   7  -4  154.88    8.10
   0   7   4  158.98    9.70
   0   7   4  150.88    7.10
   1  -7   4   87.69    4.40
  -1  -7  -4   77.69    6.80
   1  -7   4   85.79    5.80
  -1  -7  -4   75.89    6.00
  -1  -7  -4   86.69    9.80
   1   7   4   81.99    6.20
   1   7   4   86.99    7.30
   1   7   4   84.79    7.60
   1   7   4   76.39    6.90
  -1   7  -4   85.09    7.40
  -1   7  -4   96.59    7.90
  -1   7  -4   90.09    4.40
  -1   7  -4   85.99    7.30
   1   7   4   87.19    8.30
   2  -7   4  390.06   11.00
  -2  -7  -4  406.76   13.20
   2  -7   4  410.36    8.90
   2  -7   4  400.86   12.10
  -2  -7  -4  406.96   12.80
   2   7   4  395.16   13.10
   2   7   4  417.86   14.30
  -2   7  -4  405.76    9.10
  -2   7  -4  419.66   12.70
   2   7   4  421.26   12.90
  -2   7  -4  384.56   11.70
  -2   7  -4  393.76   12.90
  -3  -7  -4 1339.17   29.80
   3  -7   4 1266.57   28.70
   3  -7   4 1268.07   27.70
   3   7   4 1338.67   30.50
  -3   7  -4 1269.17   28.10
  -3   7  -4 1325.67   29.70
   3   7   4 1306.37   29.50
   3   7   4 1327.57   31.30
  -3   7  -4 1331.07   29.90
   4  -7   4 1586.04   33.60
  -4  -7  -4 1546.55   34.80
  -4  -7  -4 1570.64   34.70
   4  -7   4 1498.45   32.40
   4   7   4 1578.34   36.60
  -4   7  -4 1578.14   34.90
  -4   7  -4 1558.14   34.50
   4   7   4 1584.34   34.20
  -4   7  -4 1560.54   32.50
   4   7   4 1606.04   36.50
  -5  -7  -4   40.90    6.10
   5  -7   4   42.50    5.80
   5  -7   4   47.40    4.10
  -5  -7  -4   41.50    5.80
  -5   7  -4   39.30    3.90
   5   7   4   47.90    8.00
  -5   7  -4   45.60    6.50
   5   7   4   33.90    7.70
   5   7   4   36.50    5.80
   6  -7   4  521.05   13.70
  -6  -7  -4  590.14   17.00
  -6   7  -4  568.14   13.60
  -6   7  -4  575.44   16.70
   6   7   4  579.94   19.40
   6   7   4  564.34   15.00
   6   7   4  531.45   18.80
  -7  -7  -4   12.70    5.70
   7  -7   4   16.40    3.60
   7   7   4   17.80    9.90
   7   7   4    5.90    8.00
   7   7   4   11.80    3.80
   8  -7   4    4.60    3.80
  -8  -7  -4   -0.20    5.80
  -8  -7  -4   -3.00    1.40
  -8   7  -4    2.70    1.90
  -8   7  -4    0.60    6.00
   8   7   4   -3.30    8.10
   8   7   4    2.50    9.20
  -8   7  -4    0.30    1.30
  -9  -7  -4  433.76   15.70
   9  -7   4  446.66   12.80
   9   7   4  471.95   20.30
   9   7   4  434.26   21.60
  -9   7  -4  409.46   15.20
  10  -7   4   58.89    5.70
 -10  -7  -4   71.29    8.30
 -10   7  -4   63.49    7.80
  10   7   4   69.99   12.20
  10   7   4   38.10   12.90
 -11  -7  -4   91.09    9.00
  11   7   4   98.89   13.80
 -11   7  -4   84.49    8.40
  11   7   4   85.49   15.00
 -11  -8   4   32.00    7.50
 -11  -8   4   33.00   10.40
  11   8  -4   14.00   11.40
 -11   8   4   52.89    7.80
  11   8  -4   37.90   12.60
 -11   8   4   32.30    7.50
 -10  -8   4   -1.10    8.90
 -10  -8   4   11.00    6.90
 -10   8   4   -4.10    6.50
 -10   8   4    4.00    2.70
 -10   8   4   -4.70    6.90
  10   8  -4   -2.80   11.30
  10   8  -4   18.20   11.30
  -9  -8   4   -0.70    6.10
  -9  -8   4    1.00    2.40
  -9  -8   4   -8.80    7.80
   9   8  -4    0.10   10.00
  -9   8   4    7.30    6.60
  -9   8   4    5.00    2.30
   9   8  -4   -1.90    9.60
  -9   8   4    0.60    6.90
  -8  -8   4  413.46   14.90
  -8  -8   4  388.96   16.60
   8   8  -4  399.56   18.30
  -8   8   4  395.16   14.90
  -8   8   4  396.66   15.40
   8   8  -4  399.06   18.50
  -7   8   4  440.36   15.40
  -7   8   4  445.86   15.90
   7   8  -4  443.06   18.10
  -6  -8   4 1005.10   26.40
  -6  -8   4  979.90   25.10
   6   8  -4 1003.00   27.80
   6   8  -4 1029.50   27.40
   6   8  -4  954.80   23.40
  -6   8   4 1006.30   25.70
  -6   8   4  954.30   24.70
  -5  -8   4  250.77   11.60
  -5  -8   4  236.08   10.80
  -5  -8   4  261.77   11.40
   5   8  -4  232.88   12.70
  -5   8   4  254.57   11.80
   5   8  -4  243.78   14.20
   5   8  -4  237.18   10.40
  -5   8   4  231.98   11.50
  -4  -8   4  563.24   17.00
  -4  -8   4  568.44   16.80
   4   8  -4  566.94   18.10
  -4   8   4  546.95   17.00
  -4   8   4  551.34   11.80
   4   8  -4  568.44   17.90
   4   8  -4  560.94   16.30
  -4   8   4  571.24   17.20
   3  -8  -4  204.88    6.30
   3  -8  -4  201.78    9.20
  -3  -8   4  209.68    9.70
  -3  -8   4  196.58    9.70
  -3  -8   4  213.28    9.50
   3   8  -4  246.88   11.20
   3   8  -4  194.28   11.90
  -3   8   4  206.88   11.60
  -3   8   4  201.48    6.30
  -3   8   4  178.98   11.00
   3   8  -4  216.88   10.70
   2  -8  -4  133.49    8.40
  -2  -8   4  163.18   10.10
  -2  -8   4  160.58    9.60
   2  -8  -4  152.78    5.80
  -2  -8   4  137.99    7.60
   2   8  -4  155.58    9.50
  -2   8   4  125.99    6.40
  -2   8   4  151.88   10.60
   2   8  -4  158.88    8.90
  -2   8   4  152.98   10.30
  -2   8   4  155.48    6.00
   2   8  -4  170.08   10.10
   2   8  -4  141.39    7.60
  -2   8   4  125.49    9.70
  -1  -8   4  323.87   10.00
   1  -8  -4  301.17    9.20
  -1  -8   4  301.47   11.00
  -1  -8   4  312.77   12.00
   1  -8  -4  311.77   11.60
  -1   8   4  304.97   12.50
   1   8  -4  294.67   10.60
  -1   8   4  301.67   12.70
   1   8  -4  313.57   10.80
  -1   8   4  308.97   10.00
   1   8  -4  309.27   12.70
  -1   8   4  323.07    9.40
  -1   8   4  317.77   11.50
   0  -8   4    5.80    3.20
   0  -8  -4    3.30    5.20
   0  -8   4    1.80    4.50
   0   8   4    0.10    4.40
   0   8   4    0.40    5.00
   0   8   4   -3.00    3.90
   0   8   4    2.00    5.40
   0   8  -4    5.80    5.30
   0   8  -4    2.40    5.20
   0   8   4    1.50    6.50
   0   8  -4    4.30    3.70
   0   8  -4   13.30    6.30
   0   8  -4    4.80    3.10
  -1  -8  -4  526.45   15.30
  -1  -8  -4  551.84   14.60
   1  -8   4  521.45   15.50
   1  -8   4  515.85   14.20
   1  -8   4  534.25   12.40
  -1  -8  -4  521.75   15.60
   1   8   4  548.45   16.10
  -1   8  -4  538.75   16.20
  -1   8  -4  545.85   16.20
  -1   8  -4  569.64   12.60
   1   8   4  512.75   14.40
   1   8   4  567.74   18.00
   1   8   4  504.35   18.10
  -1   8  -4  532.05   12.70
  -1   8  -4  560.74   15.50
  -2  -8  -4  368.56   12.40
  -2  -8  -4  335.57   13.00
   2  -8   4  332.57   10.50
  -2   8  -4  340.77    7.70
  -2   8  -4  303.17   13.50
  -2   8  -4  313.37    8.80
  -2   8  -4  348.37   11.80
   2   8   4  356.06   13.20
   2   8   4  360.06   14.00
  -2   8  -4  366.56   12.80
  -3  -8  -4  254.77   10.20
   3  -8   4  240.08    9.80
  -3  -8  -4  258.77   11.70
   3   8   4  251.17   12.40
  -3   8  -4  201.98    9.10
  -3   8  -4  247.28   11.30
   3   8   4  281.97   11.50
  -3   8  -4  233.18   11.80
   3   8   4  238.38   12.50
   4  -8   4  135.79    6.70
  -4  -8  -4  139.89    9.90
  -4   8  -4  141.79    9.40
  -4   8  -4  137.69    7.40
   4   8   4  136.09    9.00
   4   8   4  137.99   11.30
  -4   8  -4  152.38   10.40
   4   8   4  155.18   10.80
  -5  -8  -4  156.78   10.50
   5  -8   4  152.68    7.10
  -5  -8  -4  170.78    9.50
  -5   8  -4  135.19   10.50
   5   8   4  149.49    9.30
   5   8   4  140.49   12.10
   5   8   4  147.99   13.10
  -5   8  -4  141.89    6.90
   6  -8   4  310.47   10.00
  -6  -8  -4  361.76   13.80
  -6   8  -4  317.27   13.20
   6   8   4  334.67   17.10
   6   8   4  323.57   11.80
  -6   8  -4  312.07    9.40
   6   8   4  348.77   15.80
   7  -8   4   36.60    7.00
  -7  -8  -4   39.10    7.30
  -7   8  -4   25.50    7.30
   7   8   4   37.20    9.60
   7   8   4   29.20    9.60
   9  -8   4    0.20    4.40
  -9  -8  -4    6.10    6.90
  -9   8  -4   -0.20    2.30
  -9   8  -4    6.50    7.20
   9   8   4    5.20    9.60
   9   8   4    8.60   10.40
  10   8   4  207.68   16.80
 -10  -9   4  252.17   15.40
 -10  -9   4  262.87   18.70
 -10   9   4  240.88   13.80
 -10   9   4  255.47   13.70
  10   9  -4  238.08   21.60
  10   9  -4  245.48   18.20
  -9  -9   4   44.60    8.00
  -9  -9   4   46.80    9.80
  -9   9   4   51.89   11.50
   9   9  -4   52.19   11.70
   9   9  -4   50.99   12.80
  -9   9   4   62.39    8.60
  -8  -9   4  225.18   12.80
  -8  -9   4  221.98   15.30
   8   9  -4  215.88   17.90
  -8   9   4  202.78   12.40
   8   9  -4  221.68   17.70
  -8   9   4  209.88   13.40
  -7  -9   4  212.98   12.30
  -7  -9   4  223.78   13.00
   7   9  -4  248.98   15.10
  -7   9   4  210.08   12.40
  -7   9   4  229.38   12.70
   7   9  -4  218.48   15.20
   7   9  -4  207.78   11.20
   6  -9  -4  117.99    7.40
  -6  -9   4  111.29    9.40
  -6  -9   4  118.49   11.40
   6   9  -4  131.79   11.90
   6   9  -4  112.99    9.20
  -6   9   4  122.29   11.30
  -6   9   4  103.79   10.50
   6   9  -4   98.49   10.80
  -5  -9   4  324.17   13.80
  -5  -9   4  313.37   13.80
   5  -9  -4  331.07   13.80
   5   9  -4  328.77   15.30
   5   9  -4  315.77   12.70
   5   9  -4  338.27   16.00
  -5   9   4  318.07   14.00
  -5   9   4  327.17   14.60
  -4  -9   4    7.80    5.40
  -4  -9   4   -4.40    6.40
   4  -9  -4    7.60    4.80
  -4  -9   4    3.90    6.80
   4   9  -4    1.30    7.10
  -4   9   4   23.60    5.70
  -4   9   4    1.20    6.80
   4   9  -4   -2.20    6.00
   4   9  -4   16.80    8.40
  -4   9   4    7.20    6.30
  -3  -9   4  336.47   12.40
  -3  -9   4  331.57   12.20
  -3  -9   4  330.87   13.70
   3  -9  -4  335.67   12.30
  -3   9   4  329.47    8.30
  -3   9   4  328.27   14.60
   3   9  -4  324.87   13.90
   3   9  -4  320.67   13.50
  -3   9   4  348.77   14.40
   3   9  -4  354.06   13.50
  -2  -9   4   18.80    6.30
   2  -9  -4   13.90    5.30
   2  -9  -4    8.60    3.90
  -2  -9   4    7.00    5.00
  -2  -9   4   11.40    6.10
   2   9  -4    9.30    5.60
   2   9  -4   19.70    7.40
  -2   9   4    4.40    7.00
  -2   9   4    7.00    6.00
  -2   9   4    7.20    3.50
  -2   9   4   11.30    7.20
   2   9  -4   11.80    6.20
  -1  -9   4   69.19    6.40
   1  -9  -4   59.29    6.80
   1  -9  -4   75.59    5.50
  -1  -9   4   76.49    7.50
  -1   9   4   59.49    5.70
   1   9  -4   61.99    6.10
  -1   9   4   54.09    6.70
  -1   9   4   64.19    9.10
  -1   9   4   70.89    8.80
   1   9  -4   61.29    6.10
  -1   9   4   57.89    5.40
   1   9  -4   70.19    7.50
   1   9  -4   67.29    8.00
   0  -9  -4   46.60    4.80
   0  -9   4   40.30    6.50
   0  -9  -4   38.60    6.20
   0  -9   4   48.30    4.40
   0   9  -4   43.00    7.20
   0   9  -4   39.80    6.90
   0   9  -4   50.69    5.00
   0   9  -4   48.90    4.80
   0   9   4   42.40    5.60
   0   9   4   45.70    7.20
   0   9   4   46.00    8.40
   0   9   4   45.70    5.10
  -1  -9  -4   61.19    7.30
  -1   9  -4   41.40    3.60
   1   9   4   25.00    7.50
   1   9   4   46.90    7.80
  -1   9  -4   29.30    6.20
  -1   9  -4   38.90    3.80
  -1   9  -4   35.20    7.40
   1   9   4   34.80    6.20
  -1   9  -4   34.10    7.20
   2  -9   4   25.30    5.80
  -2  -9  -4   19.50    6.50
  -2   9  -4   24.60    7.60
  -2   9  -4   12.30    6.00
   2   9   4   31.30    6.80
   2   9   4   18.90    7.00
  -2   9  -4   21.70    5.50
   2   9   4   10.70    7.40
   3  -9   4   89.89    8.00
  -3  -9  -4   93.39    7.90
  -3  -9  -4  110.19   10.10
   3  -9   4   83.59    6.50
   3   9   4   99.69   10.00
   3   9   4  127.49   11.10
   3   9   4   83.59    8.40
  -3   9  -4   87.69   13.10
  -3   9  -4   84.19    7.80
  -3   9  -4  111.19   10.90
  -4  -9  -4  825.42   22.70
   4  -9   4  838.02   25.40
  -4  -9  -4  795.12   21.40
   4  -9   4  766.32   19.10
   4   9   4  799.52   21.60
   4   9   4  820.82   23.00
  -4   9  -4  809.62   22.50
   4   9   4  816.52   25.10
  -4   9  -4  795.12   20.00
  -5  -9  -4   54.09    7.90
   5  -9   4   45.10    4.80
   5   9   4   35.20    6.40
   5   9   4   26.10    8.50
  -5   9  -4   42.30    8.00
   6  -9   4  253.87    9.50
  -6  -9  -4  295.97   20.50
  -6   9  -4  290.57   14.40
   6   9   4  274.77   11.50
   6   9   4  270.27   17.60
   6   9   4  282.87   17.70
  -7  -9  -4   98.89    9.30
  -7   9  -4   90.69    9.30
   7   9   4  107.99   12.80
   7   9   4   81.59   11.60
  -8  -9  -4   44.50    8.10
   8   9   4   30.20   11.80
  -8   9  -4   27.40    8.00
   8   9   4   22.60   11.60
  -9  -9  -4  265.77   14.30
   9   9   4  263.57   17.80
   9   9   4  264.87   18.50
  -9   9  -4  251.07   14.20
   9  10  -4  143.19   15.10
  -9  10   4  171.88   13.30
   9  10  -4  103.19   16.00
  -8 -10   4   53.79    8.90
  -8 -10   4   47.00    9.30
  -8  10   4   34.50    8.90
   8  10  -4   45.40   11.60
   8  10  -4   44.00   11.40
  -8  10   4   54.29    8.80
  -7 -10   4  141.89   12.20
  -7 -10   4  132.09   11.90
  -7  10   4  142.79   12.30
  -7  10   4  157.18   12.90
   7  10  -4  176.78   14.70
   7  10  -4  116.09   12.80
  -6 -10   4    8.30    6.80
  -6 -10   4   -2.70    2.50
  -6 -10   4   10.30    7.20
   6 -10  -4    1.10    5.10
  -6  10   4   16.60    8.10
   6  10  -4   10.80   10.30
  -6  10   4    2.70    7.30
   6  10  -4    1.60    6.60
   6  10  -4   -0.50    8.50
  -5 -10   4   62.89    8.80
   5 -10  -4   65.49    8.30
  -5 -10   4   88.39    8.30
   5  10  -4   57.09    7.80
   5  10  -4   60.69   10.80
   5  10  -4   65.99    9.40
  -5  10   4   79.79    8.70
  -4 -10   4  417.36   15.00
  -4 -10   4  403.36   14.80
  -4 -10   4  416.96   16.10
   4 -10  -4  388.06   13.60
  -4  10   4  421.96   16.90
  -4  10   4  355.66   15.60
   4  10  -4  395.96   15.30
   4  10  -4  406.76   16.60
   4  10  -4  418.66   17.10
  -3 -10   4  222.48   11.70
  -3 -10   4  188.38   10.40
   3 -10  -4  213.28   10.60
  -3  10   4  202.98   12.40
  -3  10   4  191.58   10.90
   3  10  -4  225.68   14.30
   3  10  -4  229.78   12.70
   3  10  -4  193.88   12.10
  -3  10   4  230.48   13.70
   2 -10  -4  520.15   19.00
  -2 -10   4  591.74   16.10
  -2 -10   4  597.24   18.90
   2  10  -4  598.14   19.70
   2  10  -4  573.84   17.10
  -2  10   4  619.84   20.20
  -2  10   4  533.15   14.00
  -2  10   4  572.54   19.50
   2  10  -4  594.74   19.20
  -2  10   4  575.44   18.30
   1 -10  -4  248.18   12.30
  -1 -10   4  275.47   10.20
  -1 -10   4  287.67   12.40
  -1  10   4  278.17   10.00
   1  10  -4  253.87    9.80
   1  10  -4  279.87   13.30
   1  10  -4  259.27   11.10
  -1  10   4  300.67   15.20
  -1  10   4  265.97   13.30
   1  10  -4  254.17   13.50
   0 -10  -4  118.49   10.60
   0  10   4  140.59    8.70
   0  10   4  118.19    7.50
   0  10  -4  128.19    7.60
   0  10  -4  152.98   11.10
   0  10  -4  123.89    7.40
   0  10  -4  126.99   14.50
   0  10   4  131.49   11.60
   0  10   4  163.48   12.60
  -1 -10  -4  908.61   25.00
   1 -10   4  927.31   24.10
  -1  10  -4  970.40   20.40
  -1  10  -4  932.71   26.00
   1  10   4  919.61   24.00
   1  10   4  940.41   25.10
  -1  10  -4 1002.90   25.20
   1  10   4  954.60   26.40
  -2 -10  -4  278.97   13.60
   2 -10   4  271.37   12.30
   2  10   4  301.97   15.00
   2  10   4  305.87   14.40
  -2  10  -4  280.67   14.90
   2  10   4  278.57   13.00
  -2  10  -4  277.77   12.70
  -2  10  -4  278.27   13.40
  -3 -10  -4  319.37   14.20
   3 -10   4  293.17   12.00
   3  10   4  282.87   13.80
  -3  10  -4  257.77   11.90
   3  10   4  299.17   14.30
  -3  10  -4  253.97   13.50
  -3  10  -4  323.17   15.30
   4 -10   4  370.76   14.20
  -4 -10  -4  348.17   13.90
  -4 -10  -4  383.26   15.80
  -4  10  -4  365.76   13.90
   4  10   4  342.17   14.60
   4  10   4  386.96   17.50
   4  10   4  398.96   15.90
  -4  10  -4  388.66   15.40
  -5 -10  -4  169.78   12.50
   5  10   4  158.48   13.90
  -5  10  -4  154.68   12.80
   5  10   4  160.38   11.40
   5  10   4  182.68   13.50
  -6 -10  -4    2.00    7.20
  -6 -10  -4   -1.20    3.20
  -6  10  -4    0.50    1.70
  -6  10  -4    4.10    8.20
   6  10   4    3.90    9.00
   6  10   4    8.40    9.70
  -7 -10  -4   38.50    8.60
   7  10   4   44.00   11.80
   7  10   4   27.40   12.10
  -7  10  -4   44.90    9.20
  -8 -10  -4    5.20    7.90
  -8  10  -4   -1.90    1.80
   8  10   4   23.10   12.00
  -8  10  -4    2.20    8.50
   8  10   4    3.70   11.90
  -9 -10  -4   10.10   10.50
  -9  10  -4   23.60    9.10
   9  10   4   24.10   13.40
   9  10   4   14.00   13.00
  -8  11   4   -8.50    7.10
   8  11  -4   17.20   11.10
   7  11  -4  170.98   16.10
  -7  11   4  163.88   15.00
   7  11  -4  133.09   13.30
  -7  11   4  148.19   13.90
  -6 -11   4  139.69   11.30
   6  11  -4  112.79   12.50
  -6  11   4  108.89   12.40
   6  11  -4  121.19   13.80
  -6  11   4  131.09   11.40
  -5  11   4   84.59   10.60
  -5  11   4   89.29   15.80
   5  11  -4   82.09    8.70
   5  11  -4  106.39   13.20
   5  11  -4  105.59   12.80
  -4 -11   4    9.50    6.50
   4 -11  -4   -0.10    5.50
  -4 -11   4    2.30    6.80
  -4  11   4    2.90    3.10
   4  11  -4    3.80    8.70
  -4  11   4   12.30   14.70
   4  11  -4   -1.00    8.00
  -4  11   4    1.80    8.00
   3 -11  -4    0.50    5.60
  -3  11   4   -2.60    8.10
   3  11  -4    2.40    7.00
   3  11  -4   24.60    8.30
  -3  11   4   -2.90    3.40
   3  11  -4    4.50   10.80
  -3  11   4    4.20    8.60
   2 -11  -4   75.29    8.90
   2  11  -4   81.09    8.00
   2  11  -4   77.59   10.10
  -2  11   4   83.49    9.70
  -2  11   4   69.69    9.70
   2  11  -4   69.19   10.00
   1 -11  -4   57.79    8.00
   1  11  -4   52.09    6.40
  -1  11   4   46.90    9.90
  -1  11   4   34.50    8.70
   1  11  -4   51.49    9.20
   1  11  -4   61.29    9.60
   0 -11  -4  479.75   17.60
   0 -11   4  510.05   17.70
   0  11  -4  501.55   19.20
   0  11   4  507.75   19.10
   0  11   4  489.75   15.30
   0  11  -4  537.35   18.20
   0  11   4  498.25   21.00
  -1 -11  -4   13.30   11.90
   1 -11   4   14.20    6.80
   1  11   4    6.00    8.50
  -1  11  -4   11.40    7.30
   1  11   4   13.50    6.20
   1  11   4    0.80   10.20
  -1  11  -4   11.60    8.10
  -2 -11  -4  742.33   22.40
  -2  11  -4  761.92   21.20
   2  11   4  731.43   23.70
  -2  11  -4  752.82   22.70
   2  11   4  725.73   21.90
   2  11   4  679.43   21.20
  -3 -11  -4   75.29    9.40
   3 -11   4   72.19    7.70
  -3  11  -4   58.59   10.30
  -3  11  -4   70.99    8.00
   3  11   4   69.99    9.20
   3  11   4   73.29   11.60
   3  11   4   61.09    9.00
  -4 -11  -4   75.69    8.90
   4 -11   4   65.19    7.10
   4  11   4   71.29   10.30
   4  11   4   63.89    9.90
   4  11   4   61.99   11.90
  -4  11  -4   77.89   10.00
  -5 -11  -4   11.20    8.70
  -5  11  -4    8.40    8.80
   5  11   4    3.40    9.70
   5  11   4   10.30   10.20
  -5  11  -4    2.40    2.20
  -6 -11  -4    2.30    7.10
   6  11   4    6.90    9.50
   6  11   4    1.70   10.30
  -6  11  -4    0.50    1.70
  -6  11  -4   -0.90    8.60
  -7 -11  -4   11.30    8.50
   7  11   4   22.70   12.00
   7  11   4   23.10   11.10
  -7  11  -4   13.80    9.30
  -8 -11  -4   33.60   10.20
   8  11   4   10.10   11.70
  -8  11  -4   20.90    9.60
  -7 -12   4    3.20    8.20
   7  12  -4    5.80   11.40
   7  12  -4    6.40   11.20
  -7  12   4    4.70    8.20
   6  12  -4  105.09   12.60
   6  12  -4   69.59   12.10
  -6  12   4   88.19   11.60
  -6  12   4   78.19   10.30
  -5  12   4    2.50    8.40
   5  12  -4   10.10    9.40
   5  12  -4   10.10   11.10
  -5  12   4  -11.90    8.90
   4  12  -4  503.55   19.50
  -4  12   4  479.15   20.40
   4  12  -4  475.55   19.00
   4  12  -4  525.05   20.70
  -4  12   4  450.15   19.80
   3 -12  -4    6.00    6.90
  -3 -12   4   17.00    7.60
   3  12  -4   25.70    9.20
   3  12  -4   29.40    9.40
   3  12  -4    9.30    7.70
  -3  12   4   14.30   15.40
  -3  12   4   12.50    9.20
  -2 -12   4  580.04   19.60
   2 -12  -4  564.54   18.90
   2  12  -4  547.35   20.00
   2  12  -4  571.24   20.30
  -2  12   4  567.24   20.90
  -2  12   4  580.84   21.80
   1 -12  -4   49.10    8.40
  -1 -12   4   65.59    9.40
   1  12  -4   70.99   10.90
  -1  12   4   40.30   10.30
   1  12  -4   47.80    9.60
  -1  12   4   42.00    9.90
   0 -12   4  112.89   10.30
   0 -12  -4  124.29   10.60
   0  12  -4  108.89   11.20
   0  12  -4  118.09   10.90
   0  12   4  136.79   12.30
   0  12   4  101.79   11.40
   1 -12   4  129.79   11.60
  -1 -12  -4  107.29   10.60
   1  12   4  116.49   12.60
  -1  12  -4  118.49   12.40
   1  12   4  107.69   13.00
  -1  12  -4  136.59   12.80
   1  12   4  112.59    8.30
   2 -12   4   23.00    7.20
  -2 -12  -4   28.10    8.30
  -2  12  -4   31.00    7.80
   2  12   4   30.40   11.00
  -2  12  -4    4.70   10.00
   2  12   4   12.80    9.10
   2  12   4   32.40    7.90
  -3 -12  -4   -0.20    7.10
   3  12   4    5.10    8.20
   3  12   4   -6.50    9.50
  -3  12  -4   -3.60   10.00
   3  12   4   16.40    8.10
  -4 -12  -4   28.70    8.90
  -4  12  -4    5.50    2.60
   4  12   4   16.30    9.20
   4  12   4   11.70   10.30
  -4  12  -4   16.50   10.10
  -5 -12  -4   34.50    9.10
   5  12   4   47.80   12.90
   5  12   4   31.10   10.50
  -5  12  -4   17.10    9.30
  -6 -12  -4   76.79   10.60
   6  12   4   64.39   12.50
  -6  12  -4   48.90   11.10
  -5 -13   4   96.29   11.70
  -5  13   4   75.49   11.20
  -5  13   4   67.99   12.00
   5  13  -4   95.89   12.90
   5  13  -4   78.39   11.40
  -4 -13   4   23.40    9.30
   4  13  -4   11.30   11.30
  -4  13   4   12.00    9.90
   4  13  -4   40.40   10.80
  -4  13   4   29.50   11.20
  -3 -13   4  293.67   16.80
  -3  13   4  263.27   18.20
  -3  13   4  272.87   17.80
   3  13  -4  282.77   18.30
  -2 -13   4    8.90    8.50
   2  13  -4    2.50    2.60
   2  13  -4    4.40   10.30
  -2  13   4   -5.50    9.60
  -2  13   4   12.30   12.10
   2  13  -4    0.20    9.80
  -1 -13   4  217.18   14.60
   1 -13  -4  223.98   14.00
  -1  13   4  199.28   15.20
  -1  13   4  178.98   16.90
   1  13  -4  178.68   14.90
   1  13  -4  208.38   17.00
   0 -13   4   19.90    8.40
   0 -13  -4   28.50    8.40
   0  13  -4   30.70   10.90
   0  13  -4   20.50    9.20
   0  13   4   38.20   10.60
   0  13   4   30.80   11.20
   1 -13   4   87.79    9.30
  -1 -13  -4   87.09   10.30
  -1  13  -4   89.19   12.50
  -1  13  -4  114.19   11.90
   1  13   4   92.99   12.20
   1  13   4   89.99   12.60
  -2 -13  -4   20.30    9.20
  -2  13  -4    2.00   18.10
   2  13   4   23.50   11.70
  -2  13  -4   21.70    7.70
   2  13   4   14.30   10.20
  -3 -13  -4   -4.20    8.70
   3  13   4    6.40    9.10
   3  13   4    7.40   11.50
  -3  13  -4    2.30    2.90
  -3  13  -4    7.50   11.00
  -4 -13  -4   21.40    8.70
   4  13   4   28.00    9.80
  -4  13  -4   29.20   11.30
   4  13   4   34.80   19.40
  -5 -13  -4    9.60    9.00
   5  13   4   -0.10   11.00
   5  13   4   -1.90   10.40
  -5  13  -4    5.40    2.80
  -5  13  -4   17.50   11.00
   3  14  -4   77.29   12.80
  -3  14   4   73.59   12.60
  -3  14   4   46.40   11.90
  -2 -14   4   14.20    9.20
  -2  14   4    1.50   10.80
   2  14  -4    6.00    2.70
   2  14  -4   18.60   10.50
  -2  14   4    7.70   11.60
  -1 -14   4   10.20    8.70
   1  14  -4    2.40    3.70
  -1  14   4   10.10   12.70
   1  14  -4  -10.90    9.40
   1  14  -4   -7.10   10.40
  -1  14   4    2.10   10.80
   0  14   4    2.30    2.70
   0  14  -4   12.50    9.30
   0  14   4    0.20   10.60
   0  14   4    9.20   11.20
   0  14  -4    6.90   11.20
  -1 -14  -4  190.88   15.30
  -1  14  -4  214.18   15.60
  -1  14  -4  199.98   26.30
   1  14   4  207.58   19.80
   1  14   4  185.08   17.30
  -2 -14  -4   40.10   10.20
  -2  14  -4   22.50   11.00
   2  14   4   46.50   13.40
 -13   0   5  129.89    5.50
  13   0  -5  153.88   14.00
 -13   0   5  110.49   12.20
  13   0  -5  142.59   13.70
 -12   0   5    7.60    3.00
 -12   0   5   10.20    2.90
 -12   0   5   10.30    9.00
  12   0  -5    9.00    9.40
  12   0  -5    9.10    9.70
  11   0  -5   57.29   10.20
 -11   0   5   63.39    4.60
 -11   0   5   59.19   14.20
 -11   0   5   55.69    4.40
  11   0  -5   41.50    8.90
 -11   0   5   60.59    8.60
 -10   0   5   17.60    2.90
 -10   0   5   23.60    2.90
  10   0  -5    7.20    8.00
 -10   0   5   18.40    7.80
  10   0  -5   10.20    8.20
 -10   0   5   18.60    7.50
  -9   0   5  119.59   10.40
   9   0  -5  101.89   10.00
   9   0  -5  126.59   11.10
  -9   0   5  118.49    4.80
  -9   0   5  122.99    9.40
  -9   0   5  112.39    4.80
  -8   0   5    0.10    2.30
  -8   0   5    2.80    5.70
  -8   0   5   -8.50    5.30
  -8   0   5    0.70    2.30
   8   0  -5    2.70    5.70
   7   0  -5  791.62   20.70
  -7   0   5  795.32   16.80
  -7   0   5  819.12   20.30
  -7   0   5  793.42   20.60
  -7   0   5  809.92   16.80
  -6   0   5    6.60    2.10
  -6   0   5    4.60    4.20
   6   0  -5    9.30    4.90
  -6   0   5    4.10    4.00
  -6   0   5    5.10    2.10
  -5   0   5    7.30    3.80
  -5   0   5    8.40    2.10
  -5   0   5   12.30    3.90
  -5   0   5    7.50    2.10
   5   0  -5    8.00    3.40
   5   0  -5   10.10    3.90
  -4   0   5   28.90    3.90
  -4   0   5   32.70    4.40
   4   0  -5   31.20    3.80
   4   0  -5   28.20    4.50
  -4   0   5   29.60    2.60
  -4   0   5   31.80    2.60
  -3   0   5    6.60    3.10
   3   0  -5    9.00    3.00
   3   0  -5   14.70    1.90
  -3   0   5   14.20    2.20
   3   0  -5   10.00    3.00
  -3   0   5   12.10    2.30
  -3   0   5    6.70    3.10
  -2   0   5    0.10    2.70
  -2   0   5    2.30    2.30
   2   0  -5    2.30    2.00
   2   0  -5    1.20    2.00
   2   0  -5   -0.50    2.50
  -2   0   5    0.60    2.60
   2   0  -5    2.40    2.60
   1   0  -5  298.57    8.00
   1   0  -5  300.17    7.70
  -1   0   5  311.27    8.30
  -1   0   5  290.77    7.60
  -1   0   5  307.17    7.80
   1   0  -5  311.87    7.80
  -1   0   5  294.87    7.70
   1   0  -5  291.97    7.40
   0   0   5    0.40    2.60
   0   0  -5   -2.90    2.10
   0   0   5   -2.20    2.10
   0   0  -5   -1.20    2.40
   0   0  -5    3.50    2.50
   0   0  -5    0.50    1.90
   0   0   5    2.50    2.20
   0   0   5   -2.00    1.90
  -1   0  -5 3579.84   69.09
   1   0   5 3525.25   68.99
   1   0   5 3552.04   68.49
   1   0   5 3583.94   69.59
  -1   0  -5 3516.35   69.59
  -1   0  -5 3566.74   69.09
   1   0   5 3491.55   68.99
   2   0   5    6.20    2.10
  -2   0  -5    6.70    3.00
   2   0   5    6.00    2.50
   2   0   5    7.20    2.20
   2   0   5    9.50    3.40
  -2   0  -5    5.60    2.40
  -3   0  -5 5628.64  109.09
  -3   0  -5 5556.24  107.89
   3   0   5 5587.44  109.09
   3   0   5 5637.44  107.79
  -3   0  -5 5632.34  107.99
   3   0   5 5517.65  108.29
  -3   0  -5 5565.34  107.59
   3   0   5 5546.94  107.49
   4   0   5   13.30    4.00
  -4   0  -5    6.60    2.40
   4   0   5    2.40    2.60
   4   0   5    6.30    1.60
   4   0   5    6.20    2.30
  -4   0  -5    2.70    2.40
  -4   0  -5    8.70    2.50
  -4   0  -5    8.70    3.40
   5   0   5    7.30    3.10
  -5   0  -5   16.70    3.10
   5   0   5    5.70    4.60
  -5   0  -5   10.70    3.80
  -5   0  -5    8.70    3.20
   5   0   5    8.10    3.00
   5   0   5    7.90    3.60
  -5   0  -5    8.90    2.60
  -6   0  -5    2.60    2.70
   6   0   5    6.60    3.00
   6   0   5    4.70    3.50
   6   0   5    7.50    5.10
  -6   0  -5    6.90    2.60
   7   0   5 1512.85   32.30
  -7   0  -5 1498.65   30.90
  -7   0  -5 1496.05   30.80
   7   0   5 1502.05   31.70
   7   0   5 1495.15   34.30
   8   0   5    1.60    5.90
   8   0   5    3.60    4.70
  -8   0  -5    2.20    2.90
   8   0   5   -0.30    4.20
  -8   0  -5    2.50    3.20
   9   0   5  754.72   22.60
  -9   0  -5  773.92   17.50
  -9   0  -5  774.22   17.50
   9   0   5  753.62   19.80
  10   0   5   29.70    8.80
 -10   0  -5   19.60    4.20
  10   0   5   30.30    6.60
  11   0   5   54.49   10.20
  11   0   5   60.89    8.00
 -11   0  -5   53.09    5.00
  12   0   5   23.90    7.80
  12   0   5   28.30   10.30
 -12   0  -5   13.50    4.60
  13  -1  -5  393.16   19.10
 -13  -1   5  360.96   17.70
 -13  -1   5  349.67    9.90
  13  -1  -5  357.16   18.20
  13   1  -5  333.97   19.50
 -13   1   5  343.27   17.70
  13   1  -5  345.27   18.60
  12  -1  -5  213.48   13.50
  12  -1  -5  181.18   15.00
 -12  -1   5  186.98    7.20
 -12  -1   5  198.88   15.30
 -12   1   5  199.98    6.10
  12   1  -5  193.38   16.50
 -12   1   5  197.68   14.00
 -12   1   5  192.68    6.00
 -12   1   5  184.78   13.90
  12   1  -5  189.68   14.60
 -11  -1   5 1407.56   29.20
  11  -1  -5 1396.36   35.40
 -11  -1   5 1413.86   35.50
  11  -1  -5 1471.15   35.60
 -11  -1   5 1430.16   29.20
  11   1  -5 1493.25   36.30
 -11   1   5 1368.26   34.80
 -11   1   5 1368.06   34.50
 -11   1   5 1374.06   28.40
 -11   1   5 1427.76   28.50
  11   1  -5 1406.46   36.40
  10  -1  -5   -1.30    7.70
  10  -1  -5    6.30    7.30
 -10  -1   5   10.10    3.00
 -10  -1   5    6.80    3.00
 -10  -1   5    5.60    6.50
 -10  -1   5    6.00    6.80
 -10   1   5    3.20    6.90
 -10   1   5    3.00    2.50
  10   1  -5    4.40    7.30
 -10   1   5    7.00    2.50
  10   1  -5    1.80    7.30
 -10   1   5    5.50    7.00
   9  -1  -5  577.94   18.60
  -9  -1   5  542.95   17.70
  -9  -1   5  558.34   12.90
  -9  -1   5  571.54   17.50
  -9  -1   5  557.84   12.90
   9  -1  -5  554.44   17.30
  -9   1   5  537.05   16.80
   9   1  -5  551.54   18.40
   9   1  -5  547.55   18.10
  -9   1   5  576.04   17.70
  -9   1   5  564.04   12.40
  -8  -1   5  201.88    6.50
  -8  -1   5  196.88   10.10
   8  -1  -5  200.98   11.50
  -8  -1   5  205.98    6.40
  -8  -1   5  200.88   11.30
  -8   1   5  200.18    5.90
  -8   1   5  209.78   10.00
  -8   1   5  204.88    6.00
   8   1  -5  191.58   10.90
  -8   1   5  195.28    9.60
  -7  -1   5   22.60    2.80
  -7  -1   5   13.10    5.10
  -7  -1   5   22.00    2.70
  -7  -1   5   20.70    5.00
  -7   1   5   23.30    2.40
  -7   1   5   23.80    5.90
  -7   1   5   31.30    5.20
   7   1  -5   15.30    5.50
  -7   1   5   21.60    2.50
   6  -1  -5  151.68    6.90
  -6  -1   5  140.59    7.80
  -6  -1   5  154.78    5.30
  -6  -1   5  152.18    5.90
  -6   1   5  162.28    7.80
  -6   1   5  155.88    5.10
  -6   1   5  150.78    4.90
  -6   1   5  157.68    7.40
  -5  -1   5  491.65   13.30
  -5  -1   5  489.15   13.10
   5  -1  -5  495.95   13.10
  -5  -1   5  488.85   11.00
   5   1  -5  468.35   13.40
   5   1  -5  472.65   13.00
  -5   1   5  481.85   10.70
  -5   1   5  469.25   12.70
  -5   1   5  474.85   10.80
   5   1  -5  474.25   12.80
  -5   1   5  469.65   13.30
  -4  -1   5 1944.21   38.60
   4  -1  -5 1868.31   41.10
  -4  -1   5 2028.20   40.50
  -4  -1   5 1947.81   38.70
  -4  -1   5 1927.61   40.10
   4  -1  -5 1951.00   39.80
  -4   1   5 1945.41   38.40
   4   1  -5 1961.40   37.80
   4   1  -5 1896.11   41.50
  -4   1   5 1959.00   38.50
   4   1  -5 1920.01   40.40
  -4   1   5 1969.80   40.10
   4   1  -5 1963.30   37.70
  -4   1   5 1947.21   39.90
   3  -1  -5 3725.23   73.59
  -3  -1   5 3724.93   73.79
  -3  -1   5 3706.63   73.59
   3  -1  -5 3746.63   72.19
  -3  -1   5 3738.73   72.69
  -3  -1   5 3690.33   72.69
  -3   1   5 3711.13   73.69
   3   1  -5 3805.42   73.59
  -3   1   5 3790.92   72.59
   3   1  -5 3699.23   72.39
   3   1  -5 3790.72   73.79
   3   1  -5 3774.02   72.39
  -3   1   5 3689.93   72.59
  -3   1   5 3744.13   73.49
   2  -1  -5 2188.28   42.90
  -2  -1   5 2170.78   43.50
   2  -1  -5 2237.58   43.00
  -2  -1   5 2228.98   43.90
   2  -1  -5 2148.89   43.60
   2  -1  -5 2242.68   43.60
  -2  -1   5 2161.68   43.10
   2   1  -5 2160.38   43.40
   2   1  -5 2230.78   43.10
   2   1  -5 2156.48   43.00
  -2   1   5 2135.79   43.60
  -2   1   5 2140.39   43.60
   2   1  -5 2148.89   43.80
  -2   1   5 2156.48   43.10
  -1  -1   5 3793.42   74.79
   1  -1  -5 3843.12   74.89
   1  -1  -5 3916.31   74.79
   1  -1  -5 3805.72   75.09
  -1  -1   5 3819.12   74.79
  -1  -1   5 3839.22   75.19
   1  -1  -5 3755.12   74.69
   1   1  -5 3906.31   74.89
   1   1  -5 3894.71   74.69
  -1   1   5 3806.72   74.99
   1   1  -5 3887.81   75.19
  -1   1   5 3889.01   75.19
  -1   1   5 3851.91   74.79
   1   1  -5 3904.91   74.79
  -1   1   5 3794.32   74.79
   0  -1   5 2161.58   42.60
   0  -1   5 2229.08   43.40
   0  -1  -5 2186.08   43.70
   0  -1   5 2223.38   43.40
   0  -1  -5 2188.08   43.30
   0  -1   5 2168.48   43.50
   0  -1  -5 2244.58   43.40
   0  -1  -5 2145.49   43.20
   0   1   5 2165.38   43.70
   0   1   5 2186.38   43.30
   0   1   5 2123.89   43.30
   0   1   5 2151.58   43.30
   0   1  -5 2156.38   43.30
   0   1  -5 2252.77   43.60
   0   1  -5 2216.98   43.30
  -1  -1  -5   25.30    2.90
  -1  -1  -5   23.90    2.90
  -1  -1  -5   29.00    3.70
   1  -1   5   27.70    2.60
   1  -1   5   27.40    2.00
  -1  -1  -5   30.70    3.20
   1  -1   5   28.80    2.80
   1  -1   5   30.40    3.40
  -1   1  -5   24.90    2.70
  -1   1  -5   30.60    3.10
   1   1   5   28.30    3.50
   1   1   5   27.20    2.90
  -1   1  -5   31.00    3.10
   1   1   5   29.20    3.50
   1   1   5   24.80    2.80
  -1   1  -5   27.30    2.10
   2  -1   5   35.40    3.30
  -2  -1  -5   33.00    3.20
   2  -1   5   34.10    3.60
  -2  -1  -5   29.30    2.90
   2  -1   5   35.40    3.20
  -2  -1  -5   27.30    3.60
  -2  -1  -5   37.30    3.30
   2  -1   5   31.30    1.90
   2   1   5   30.20    2.90
  -2   1  -5   27.70    2.90
  -2   1  -5   36.10    3.60
  -2   1  -5   31.70    1.90
   2   1   5   28.80    4.00
   2   1   5   27.20    3.10
   2   1   5   30.30    2.80
  -3  -1  -5 2410.16   48.00
  -3  -1  -5 2437.16   48.20
   3  -1   5 2391.36   48.60
   3  -1   5 2379.86   47.40
  -3  -1  -5 2462.95   49.40
   3  -1   5 2416.76   47.00
   3  -1   5 2452.25   46.80
  -3   1  -5 2432.86   46.90
   3   1   5 2397.16   48.30
  -3   1  -5 2426.46   47.90
  -3   1  -5 2439.26   47.90
   3   1   5 2442.46   49.40
   3   1   5 2460.25   47.60
   3   1   5 2356.66   47.60
   4  -1   5  359.86    8.50
  -4  -1  -5  332.67   10.50
   4  -1   5  347.57    7.80
  -4  -1  -5  353.46    9.20
   4  -1   5  363.06    8.20
  -4  -1  -5  351.86    9.00
   4  -1   5  349.57   10.40
   4   1   5  350.76    8.10
  -4   1  -5  350.86    9.00
   4   1   5  340.87   10.90
  -4   1  -5  359.86   10.30
  -4   1  -5  350.26    8.90
   4   1   5  357.66    9.80
   5  -1   5 1323.67   28.90
   5  -1   5 1353.16   29.90
   5  -1   5 1342.57   27.30
  -5  -1  -5 1307.57   28.10
   5  -1   5 1379.96   27.10
  -5  -1  -5 1321.37   27.50
  -5  -1  -5 1300.17   27.40
  -5  -1  -5 1290.07   29.50
   5   1   5 1331.87   29.30
  -5   1  -5 1303.97   30.40
   5   1   5 1352.06   29.90
  -5   1  -5 1321.37   27.30
   5   1   5 1327.37   27.90
   5   1   5 1338.57   28.50
   6  -1   5  341.17   11.70
  -6  -1  -5  345.37    9.20
  -6  -1  -5  342.67    9.40
  -6  -1  -5  354.86   11.50
   6  -1   5  336.97   10.50
   6  -1   5  347.77    9.60
  -6   1  -5  338.87   10.90
  -6   1  -5  341.27    9.20
  -6   1  -5  353.26    9.10
   6   1   5  347.37   12.30
   6   1   5  355.66   10.70
   6   1   5  351.86   10.90
  -7  -1  -5   29.90    3.40
   7  -1   5   28.70    5.40
   7  -1   5   23.80    3.60
   7  -1   5   32.10    4.20
  -7  -1  -5   25.90    3.50
  -7  -1  -5   15.00    4.10
  -7   1  -5   27.50    3.40
   7   1   5   20.70    4.00
  -7   1  -5   18.70    3.10
   7   1   5   22.60    5.00
   7   1   5   15.50    6.60
  -8  -1  -5  315.57    9.50
   8  -1   5  316.17   10.90
   8  -1   5  328.57   10.10
   8  -1   5  320.67   13.00
  -8  -1  -5  304.57    9.20
  -8   1  -5  318.97    9.00
   8   1   5  316.57   14.40
   8   1   5  333.07   13.40
  -8   1  -5  312.97    9.10
  -9  -1  -5  179.18    7.30
   9  -1   5  192.78    9.70
   9  -1   5  176.78   11.70
  -9  -1  -5  169.58    7.50
  -9   1  -5  180.98    7.30
  -9   1  -5  180.58    7.00
   9   1   5  185.68   10.30
   9   1   5  158.98   11.80
 -10  -1  -5  152.88    7.70
  10  -1   5  150.08   12.30
  10  -1   5  157.88    9.90
  10   1   5  145.29   10.50
 -10   1  -5  135.09    7.10
 -10   1  -5  173.88    7.50
  11  -1   5   18.60    6.60
  11  -1   5   28.70   10.20
 -11  -1  -5   13.30    4.50
 -11   1  -5   11.00    4.30
  11   1   5   25.80    9.10
  11   1   5   14.90    7.30
  12  -1   5   34.90    7.50
 -12  -1  -5   27.40    5.00
  12  -1   5   27.60    9.50
 -12   1  -5   26.10    4.80
  12   1   5   23.00   10.90
  13  -2  -5   18.50    9.60
  13  -2  -5   32.40    9.70
 -13  -2   5   35.00    7.40
 -13  -2   5   32.80   10.00
  13   2  -5   34.60   11.90
 -13   2   5   33.70    2.90
 -13   2   5   29.80    9.50
 -13   2   5   27.00    8.70
 -12  -2   5  642.84   23.40
  12  -2  -5  638.54   22.60
  12  -2  -5  632.74   21.60
 -12  -2   5  629.14   15.60
 -12   2   5  623.54   21.00
 -12   2   5  653.93   14.20
 -12   2   5  649.54   21.70
 -12   2   5  632.14   14.10
  12   2  -5  649.43   24.10
  12   2  -5  657.83   23.70
  11  -2  -5  121.49   11.30
  11  -2  -5  118.19   10.50
 -11  -2   5  103.89    6.50
 -11  -2   5  101.69   10.40
 -11   2   5  108.69   10.30
 -11   2   5  103.89    5.10
  11   2  -5  106.59   12.40
 -11   2   5  106.19    5.20
 -11   2   5  106.19    9.70
  11   2  -5  109.89   11.10
 -10  -2   5  641.94   15.50
  10  -2  -5  655.13   20.20
  10  -2  -5  667.33   20.10
 -10   2   5  663.73   14.50
 -10   2   5  686.13   14.50
 -10   2   5  634.94   19.50
 -10   2   5  646.84   19.60
   9  -2  -5  282.87   13.70
  -9  -2   5  294.17    8.80
   9  -2  -5  300.97   12.80
  -9  -2   5  285.07    8.80
  -9  -2   5  292.97   13.40
  -9   2   5  299.47    8.00
  -9   2   5  315.87   13.20
  -9   2   5  298.87   12.50
   9   2  -5  319.67   14.40
  -9   2   5  283.37    8.50
   9   2  -5  281.67   13.70
  -8  -2   5  999.80   25.30
  -8  -2   5 1004.40   21.40
  -8  -2   5 1004.70   25.40
  -8  -2   5  994.20   21.50
  -8   2   5  994.70   20.80
  -8   2   5  981.60   24.40
   8   2  -5  984.90   26.00
  -8   2   5  984.00   24.20
  -8   2   5 1009.00   20.70
  -7  -2   5  783.12   17.40
  -7  -2   5  780.72   20.60
  -7  -2   5  786.92   17.50
  -7  -2   5  770.72   20.30
  -7   2   5  786.52   16.80
  -7   2   5  824.62   19.80
  -7   2   5  791.82   16.70
  -7   2   5  786.72   20.00
   7   2  -5  788.22   21.40
  -6  -2   5    8.10    2.60
  -6  -2   5    7.40    2.70
  -6  -2   5   10.00    4.40
   6  -2  -5    2.70    3.50
  -6  -2   5    3.70    4.50
  -6   2   5    2.70    2.20
  -6   2   5    8.10    4.20
  -6   2   5    3.30    4.00
   6   2  -5    6.10    4.80
  -5  -2   5  253.77    9.00
  -5  -2   5  258.87    7.40
   5  -2  -5  248.98    7.80
   5  -2  -5  238.68    8.80
  -5  -2   5  251.27    7.20
  -5  -2   5  244.28    9.30
  -5   2   5  252.47    8.50
  -5   2   5  243.88    7.00
   5   2  -5  234.48    8.90
   5   2  -5  248.88    9.50
   5   2  -5  236.18   10.00
  -5   2   5  247.78    6.80
  -5   2   5  248.18    8.80
   4  -2  -5 1379.26   27.00
  -4  -2   5 1375.56   28.40
   4  -2  -5 1358.66   30.50
  -4  -2   5 1375.66   29.90
  -4  -2   5 1381.26   28.40
  -4  -2   5 1400.56   29.90
   4  -2  -5 1377.06   29.00
  -4   2   5 1407.46   29.70
   4   2  -5 1407.56   28.20
  -4   2   5 1375.56   28.20
  -4   2   5 1399.26   28.20
   4   2  -5 1393.66   30.10
   4   2  -5 1391.26   27.80
   4   2  -5 1370.26   29.80
  -4   2   5 1392.36   29.10
   4   2  -5 1420.06   29.70
  -3  -2   5  206.08    7.50
   3  -2  -5  212.48    7.20
  -3  -2   5  210.08    6.50
   3  -2  -5  216.48    5.90
  -3  -2   5  204.58    7.20
   3  -2  -5  224.58    7.00
  -3   2   5  220.68    6.60
  -3   2   5  226.78    6.20
   3   2  -5  210.88    6.00
   3   2  -5  202.38    7.30
   3   2  -5  192.98    7.40
   3   2  -5  218.78    6.40
   3   2  -5  213.28    7.10
  -3   2   5  200.38    7.30
  -3   2   5  213.28    6.70
  -2  -2   5   37.20    3.20
  -2  -2   5   27.70    3.50
   2  -2  -5   36.10    3.00
   2  -2  -5   29.90    2.80
   2  -2  -5   32.10    3.50
   2  -2  -5   31.30    3.30
  -2  -2   5   38.50    3.30
  -2  -2   5   31.50    3.20
  -2   2   5   38.70    3.70
  -2   2   5   41.30    3.80
   2   2  -5   39.10    3.20
   2   2  -5   32.10    3.20
   2   2  -5   28.10    3.50
   2   2  -5   33.40    3.50
   2   2  -5   31.80    3.80
  -2   2   5   36.80    3.30
   1  -2  -5  492.95   11.80
   1  -2  -5  516.25   11.60
  -1  -2   5  510.15   11.50
  -1  -2   5  493.45   11.90
   1  -2  -5  500.95   11.70
  -1  -2   5  478.45   11.80
   1  -2  -5  499.15   12.00
  -1   2   5  499.95   11.70
   1   2  -5  513.05   12.00
  -1   2   5  521.65   12.30
   1   2  -5  505.85   11.40
  -1   2   5  497.95   11.90
   1   2  -5  516.65   11.90
   1   2  -5  510.55   11.70
  -1   2   5  493.45   12.10
   1   2  -5  512.45   11.70
   0  -2   5  962.00   20.30
   0  -2   5  968.70   20.30
   0  -2   5  957.80   19.40
   0  -2   5  961.70   20.20
   0  -2  -5  946.31   20.50
   0  -2  -5  968.20   20.40
   0  -2  -5  968.10   20.60
   0  -2  -5  954.00   20.30
   0   2   5  961.90   20.30
   0   2   5  957.50   20.40
   0   2   5  963.80   20.60
   0   2  -5  968.70   20.30
   0   2  -5  930.81   21.30
   0   2   5  972.60   20.80
   0   2  -5  924.21   19.40
   0   2  -5  950.80   19.50
   0   2  -5  970.00   20.30
   1  -2   5  144.19    5.50
  -1  -2  -5  151.88    6.00
   1  -2   5  144.59    5.40
  -1  -2  -5  153.78    5.90
   1  -2   5  142.19    5.30
   1   2   5  137.29    6.60
  -1   2  -5  144.89    5.80
  -1   2  -5  143.59    5.70
   1   2   5  142.79    6.30
  -1   2  -5  148.99    5.60
  -1   2  -5  151.38    3.70
   1   2   5  148.99    5.80
  -1   2  -5  149.79    3.60
   1   2   5  154.18    5.70
  -2  -2  -5 3840.72   75.09
   2  -2   5 3825.32   74.09
  -2  -2  -5 3862.81   74.49
   2  -2   5 3767.42   74.19
  -2  -2  -5 3767.82   74.49
  -2  -2  -5 3718.43   75.19
   2  -2   5 3806.52   74.09
   2   2   5 3838.82   74.89
   2   2   5 3867.21   74.29
   2   2   5 3760.72   75.29
  -2   2  -5 3889.81   74.49
   2   2   5 3736.83   74.19
  -2   2  -5 3812.82   74.39
  -2   2  -5 3745.43   75.19
  -3  -2  -5   10.40    4.20
   3  -2   5    3.10    2.90
   3  -2   5    6.20    2.40
  -3  -2  -5   11.10    2.90
   3  -2   5    5.90    2.40
  -3  -2  -5    3.30    3.10
  -3   2  -5    8.50    2.20
  -3   2  -5    7.60    3.00
   3   2   5    5.00    3.80
   3   2   5    7.10    3.60
   3   2   5    7.10    2.50
   3   2   5    7.40    2.80
  -3   2  -5    3.80    2.70
  -4  -2  -5 9670.03  186.98
   4  -2   5 9784.32  185.48
  -4  -2  -5 9812.52  187.08
   4  -2   5 9417.36  185.78
  -4  -2  -5 9587.64  187.68
   4  -2   5 9852.31  185.58
  -4  -2  -5 9560.24  188.68
   4  -2   5 9818.22  185.88
   4  -2   5 9720.73  187.38
  -4   2  -5 9760.42  186.78
  -4   2  -5 9646.74  186.68
   4   2   5 9799.62  186.28
  -4   2  -5 9427.56  187.38
   4   2   5 9999.00  189.08
   4   2   5 9826.52  187.88
  -5  -2  -5 1168.68   27.30
  -5  -2  -5 1138.49   26.20
   5  -2   5 1182.88   25.70
  -5  -2  -5 1181.68   25.00
   5  -2   5 1198.68   26.00
   5  -2   5 1228.88   24.00
  -5   2  -5 1185.28   24.90
  -5   2  -5 1153.18   25.90
   5   2   5 1188.68   26.40
  -5   2  -5 1157.88   25.60
   5   2   5 1197.98   27.60
   5   2   5 1202.38   23.50
   5   2   5 1206.38   23.80
   6  -2   5  418.66   12.20
  -6  -2  -5  378.96   11.80
  -6  -2  -5  419.56   10.90
   6  -2   5  403.16   10.20
   6  -2   5  381.56   11.40
   6  -2   5  420.46    9.90
  -6   2  -5  407.86   10.30
   6   2   5  397.76   12.50
   6   2   5  388.06   13.60
  -6   2  -5  372.56   11.70
   6   2   5  385.36   11.40
  -6   2  -5  408.46   10.40
   7  -2   5  594.04   14.60
  -7  -2  -5  592.94   14.70
   7  -2   5  591.04   14.20
  -7  -2  -5  618.84   14.60
   7  -2   5  614.14   16.60
   7   2   5  622.54   18.40
  -7   2  -5  604.14   14.20
  -7   2  -5  598.54   14.20
   8  -2   5    8.90    5.50
  -8  -2  -5   10.00    3.60
   8  -2   5    9.80    4.20
  -8  -2  -5   21.20    4.00
  -8   2  -5   11.60    3.60
  -8   2  -5   15.70    3.40
   8   2   5    9.90    7.00
   8   2   5   10.00    5.90
  -9  -2  -5   18.90    4.30
  -9  -2  -5   24.60    3.90
   9  -2   5   12.80    6.50
   9  -2   5   12.80    4.20
   9  -2   5   23.50    5.00
  -9   2  -5   14.70    3.70
   9   2   5    3.80    7.60
   9   2   5   20.30    6.80
  -9   2  -5   17.00    4.00
  10  -2   5    9.80    5.60
 -10  -2  -5    5.60    4.30
  10  -2   5   15.00    7.30
  10   2   5   14.40    9.40
  10   2   5   -2.30    7.10
 -10   2  -5   -0.40    3.90
  11  -2   5  112.09    9.80
 -11  -2  -5  115.99    7.90
  11  -2   5   99.99    9.90
  11   2   5   93.99   10.00
  11   2   5  122.29   12.10
 -11   2  -5  102.99    7.30
 -12  -2  -5    4.00    1.80
  12  -2   5    3.80    6.20
 -12  -2  -5    8.60    5.00
  12  -2   5   -2.00    8.40
 -12   2  -5    6.60    4.50
  12   2   5   10.40   10.90
  12   2   5    1.10    8.30
 -12  -3   5  206.18    9.20
 -12  -3   5  191.98   14.70
  12  -3  -5  216.98   15.20
  12   3  -5  215.18   18.50
 -12   3   5  225.18    7.30
  12   3  -5  223.38   15.80
 -12   3   5  217.88   14.20
 -12   3   5  215.68   14.60
 -11  -3   5   34.50    9.00
  11  -3  -5   38.40    8.30
  11  -3  -5   37.20    8.70
 -11  -3   5   39.70    5.00
  11   3  -5   54.19   10.00
 -11   3   5   42.70    7.50
 -11   3   5   48.80    8.80
 -11   3   5   54.49    4.90
 -11   3   5   42.80    4.00
  11   3  -5   30.80   10.20
  10  -3  -5  206.18   12.00
  10  -3  -5  206.88   11.70
 -10  -3   5  211.38    8.50
 -10  -3   5  246.58   14.80
 -10   3   5  216.28    7.30
 -10   3   5  219.68   11.60
  10   3  -5  232.38   15.30
  10   3  -5  208.18   14.70
 -10   3   5  207.78   11.80
  -9  -3   5   34.30    4.30
   9  -3  -5   43.10    6.80
  -9  -3   5   36.20    7.50
  -9  -3   5   39.90    4.40
  -9   3   5   34.20    3.70
   9   3  -5   32.40    8.00
   9   3  -5   42.20    8.90
  -9   3   5   29.50    3.50
  -9   3   5   38.10    6.50
  -9   3   5   38.50    6.50
  -8  -3   5  873.51   20.10
  -8  -3   5  901.11   20.20
  -8  -3   5  922.81   24.50
   8   3  -5  899.41   24.20
  -8   3   5  889.81   22.60
  -8   3   5  901.91   19.30
  -8   3   5  893.51   19.40
  -8   3   5  883.81   24.00
   8   3  -5  899.81   24.70
  -7  -3   5  750.92   17.10
  -7  -3   5  744.73   20.20
   7  -3  -5  713.93   17.80
  -7  -3   5  740.43   17.10
  -7   3   5  725.83   19.00
   7   3  -5  743.33   20.40
  -7   3   5  732.93   16.50
  -7   3   5  756.82   18.40
  -7   3   5  744.83   16.30
  -6  -3   5   49.99    4.70
  -6  -3   5   50.89    4.00
  -6  -3   5   47.00    5.80
   6   3  -5   40.70    6.10
  -6   3   5   43.40    3.70
  -6   3   5   49.50    4.80
  -6   3   5   45.90    4.10
   5  -3  -5  187.38    7.60
  -5  -3   5  203.58    6.90
   5  -3  -5  192.78    6.80
  -5  -3   5  187.08    8.30
  -5  -3   5  185.48    8.60
  -5  -3   5  199.48    6.90
  -5   3   5  187.28    6.40
  -5   3   5  191.28    7.40
  -5   3   5  180.58    6.30
   5   3  -5  183.48    8.70
   5   3  -5  194.88    7.00
  -5   3   5  192.58    8.00
   4  -3  -5   47.10    3.00
  -4  -3   5   45.80    5.00
  -4  -3   5   54.29    5.20
  -4  -3   5   46.70    4.40
   4  -3  -5   48.50    4.40
   4  -3  -5   48.80    3.10
   4   3  -5   48.70    4.40
   4   3  -5   52.29    5.00
   4   3  -5   47.70    3.80
   4   3  -5   55.09    5.20
  -4   3   5   51.89    4.20
   4   3  -5   45.10    4.70
  -4   3   5   58.79    5.40
  -4   3   5   52.29    4.50
  -4   3   5   58.09    4.60
   3  -3  -5  111.79    5.60
  -3  -3   5  107.89    5.40
  -3  -3   5  115.29    6.10
  -3  -3   5  117.69    5.80
   3  -3  -5  108.39    4.50
  -3  -3   5  109.69    5.40
   3  -3  -5  112.59    4.90
   3   3  -5  113.99    7.10
   3   3  -5  116.59    5.20
  -3   3   5  110.29    5.40
  -3   3   5  109.39    5.50
  -3   3   5  101.59    6.50
   3   3  -5  100.99    5.60
   3   3  -5  118.89    6.20
   2  -3  -5   10.60    2.70
  -2  -3   5    9.40    3.10
  -2  -3   5   12.50    3.00
  -2  -3   5   14.10    3.10
   2  -3  -5   17.30    2.80
  -2  -3   5   10.00    3.60
   2  -3  -5   12.10    3.10
   2  -3  -5   12.60    2.70
   2   3  -5    4.90    2.90
  -2   3   5   12.20    3.00
  -2   3   5   10.20    3.20
  -2   3   5    8.50    3.40
   2   3  -5   14.10    3.30
   2   3  -5   19.70    3.70
   2   3  -5   12.30    2.90
   2   3  -5    9.30    2.80
  -2   3   5   14.90    3.10
   1  -3  -5  400.96   10.50
  -1  -3   5  414.06   10.00
  -1  -3   5  401.36   10.10
  -1  -3   5  393.16   10.10
  -1  -3   5  399.86   10.50
   1  -3  -5  390.86   10.10
   1  -3  -5  395.16   10.00
   1   3  -5  403.26   10.50
   1   3  -5  388.46   10.30
   1   3  -5  398.56   10.00
   1   3  -5  392.46   10.40
  -1   3   5  411.66   10.50
  -1   3   5  403.86   10.80
  -1   3   5  388.36   10.50
   1   3  -5  390.96    9.70
   0  -3   5  548.45   12.10
   0  -3  -5  545.05   13.00
   0  -3  -5  559.14   13.00
   0  -3   5  561.64   13.10
   0  -3   5  549.65   12.60
   0  -3  -5  546.65   13.50
   0  -3  -5  573.44   14.40
   0  -3   5  544.85   13.10
   0   3   5  530.95   13.30
   0   3  -5  547.45   12.00
   0   3  -5  571.54   12.80
   0   3  -5  553.44   13.20
   0   3   5  554.44   13.60
   0   3   5  552.04   13.30
   0   3   5  548.75   13.00
   0   3  -5  552.34   13.10
   0   3  -5  536.95   12.20
   1  -3   5  576.04   13.40
  -1  -3  -5  581.94   13.90
   1  -3   5  569.44   11.70
  -1  -3  -5  558.24   13.50
  -1  -3  -5  561.44   14.00
   1  -3   5  554.94   13.00
   1  -3   5  561.04   12.60
  -1  -3  -5  553.24   13.30
  -1   3  -5  562.84   11.80
  -1   3  -5  538.05   16.90
  -1   3  -5  565.64   13.40
  -1   3  -5  566.24   12.90
   1   3   5  564.34   14.00
   1   3   5  556.04   13.90
  -1   3  -5  559.64   11.60
   1   3   5  567.84   13.50
  -2  -3  -5  852.91   19.60
   2  -3   5  862.71   18.60
  -2  -3  -5  871.21   19.80
   2  -3   5  870.91   18.20
  -2  -3  -5  837.72   18.90
  -2  -3  -5  852.91   19.00
   2  -3   5  841.92   18.40
   2   3   5  843.32   19.60
   2   3   5  832.42   18.80
  -2   3  -5  871.81   18.90
   2   3   5  851.91   18.80
  -2   3  -5  851.01   18.40
   2   3   5  862.01   20.10
  -2   3  -5  862.51   18.90
   3  -3   5  984.40   20.60
  -3  -3  -5  964.90   21.30
  -3  -3  -5  989.90   21.20
   3  -3   5  963.00   20.30
  -3  -3  -5  970.50   22.00
   3  -3   5  975.50   20.50
  -3  -3  -5  963.40   22.20
   3   3   5  965.10   22.10
  -3   3  -5  981.40   21.10
  -3   3  -5  947.21   20.70
   3   3   5  952.30   20.90
   3   3   5  977.00   20.90
   3   3   5  961.50   22.60
   4  -3   5   67.89    3.80
  -4  -3  -5   75.79    5.30
   4  -3   5   78.39    2.60
  -4  -3  -5   73.09    6.20
   4  -3   5   79.59    2.60
  -4  -3  -5   81.79    6.90
   4  -3   5   83.89    4.80
   4  -3   5   74.89    3.60
   4   3   5   76.19    7.20
   4   3   5   68.39    5.00
  -4   3  -5   73.29    5.00
  -4   3  -5   73.89    5.00
   4   3   5   76.99    7.10
   4   3   5   78.19    6.30
  -4   3  -5   77.79    5.20
   4   3   5   67.79    5.00
  -5  -3  -5  453.85   13.20
  -5  -3  -5  496.35   12.30
   5  -3   5  494.65   10.70
   5  -3   5  481.05   12.60
  -5  -3  -5  480.85   12.50
   5  -3   5  469.45   12.20
   5   3   5  471.65   14.80
   5   3   5  465.55   12.90
  -5   3  -5  493.75   12.20
  -5   3  -5  500.05   12.10
   5   3   5  506.75   14.40
  -5   3  -5  491.45   12.60
  -6  -3  -5  876.41   19.90
   6  -3   5  900.71   20.60
   6  -3   5  891.41   18.70
   6  -3   5  857.11   21.40
   6  -3   5  910.21   18.40
  -6  -3  -5  854.11   20.00
   6   3   5  830.22   23.50
  -6   3  -5  868.91   19.40
  -6   3  -5  866.71   19.40
   6   3   5  890.41   23.00
   7  -3   5 1372.56   28.30
  -7  -3  -5 1337.67   29.20
   7  -3   5 1357.36   30.10
   7  -3   5 1325.57   29.50
  -7  -3  -5 1375.56   29.20
   7  -3   5 1306.97   30.70
  -7   3  -5 1346.87   28.60
   7   3   5 1369.76   31.50
  -7   3  -5 1340.57   28.60
   7   3   5 1395.06   33.30
  -8  -3  -5  210.98    8.40
   8  -3   5  220.68    8.30
   8  -3   5  202.38    7.40
  -8  -3  -5  216.08    8.80
  -8   3  -5  203.98    8.10
   8   3   5  210.38   12.70
   8   3   5  224.18   11.90
  -8   3  -5  203.58    7.70
   9  -3   5  753.42   20.60
   9  -3   5  706.13   18.10
  -9  -3  -5  745.23   22.80
   9  -3   5  717.63   17.50
   9   3   5  766.62   26.30
   9   3   5  759.42   21.90
  -9   3  -5  762.52   17.50
  10  -3   5   -0.10    6.60
 -10  -3  -5    8.90    4.80
  10  -3   5    6.50    5.00
 -10  -3  -5    2.20    1.60
  10   3   5   11.30    8.00
 -10   3  -5    5.90    4.40
  10   3   5    9.90    9.00
  11  -3   5   69.99    8.80
  11  -3   5   51.89    6.70
 -11  -3  -5   49.80    6.00
  11   3   5   38.40   10.60
  11   3   5   51.69    9.60
 -11   3  -5   59.49    5.60
  12  -3   5    5.20    6.00
 -12  -3  -5   -1.10    1.80
  12  -3   5    6.90    8.00
  12   3   5   -3.10    8.90
  12   3   5   11.50   11.50
 -12   3  -5    1.70    4.80
  12  -4  -5   21.90    7.50
 -12  -4   5   19.60    9.70
 -12  -4   5   26.80    5.50
  12  -4  -5   12.30    8.50
 -12   4   5   25.20    4.30
 -12   4   5   12.00    7.80
  12   4  -5    8.80   11.20
  12   4  -5   29.10   11.30
  11  -4  -5  163.08   11.80
 -11  -4   5  184.38   14.00
  11  -4  -5  149.69   13.00
 -11  -4   5  179.68    8.90
 -11   4   5  137.69   12.30
  11   4  -5  142.59   13.70
 -11   4   5  155.18    7.60
 -11   4   5  199.98   10.80
  11   4  -5  185.88   16.40
 -10  -4   5   33.60    8.50
 -10  -4   5   33.50    5.10
  10  -4  -5   35.70    7.10
 -10   4   5   37.20    3.80
 -10   4   5   32.20    4.40
 -10   4   5   31.00    6.50
  10   4  -5   18.90    8.70
 -10   4   5   31.30    7.70
  10   4  -5   34.70   10.10
  -9  -4   5  170.28   12.80
  -9  -4   5  157.68    9.10
   9  -4  -5  171.08    9.60
  -9   4   5  164.28    7.40
  -9   4   5  158.28    7.00
   9   4  -5  170.58   12.40
   9   4  -5  169.58   15.50
  -9   4   5  164.28   10.10
  -9   4   5  184.28    9.30
  -8  -4   5  330.07   10.70
  -8  -4   5  343.37   10.70
  -8  -4   5  325.67   13.90
  -8   4   5  336.37    9.80
  -8   4   5  348.27   10.10
  -8   4   5  323.07   13.10
   8   4  -5  347.77   14.50
   8   4  -5  343.97   16.20
  -8   4   5  338.47   11.30
  -7  -4   5  299.07   12.50
  -7  -4   5  301.97    9.90
  -7  -4   5  302.57   10.90
   7  -4  -5  309.47    9.90
   7   4  -5  305.37   13.00
  -7   4   5  318.07    9.20
  -7   4   5  332.97   11.60
  -7   4   5  318.37    9.50
  -7   4   5  325.77   10.50
  -6  -4   5  733.23   17.50
  -6  -4   5  719.83   17.40
  -6  -4   5  761.12   19.70
   6  -4  -5  737.03   17.20
  -6   4   5  729.13   17.30
  -6   4   5  729.93   17.00
  -6   4   5  763.82   19.20
   6   4  -5  752.52   20.50
  -6   4   5  719.73   16.80
  -5  -4   5  907.71   22.00
  -5  -4   5  881.21   20.40
  -5  -4   5  921.41   20.30
   5  -4  -5  895.31   19.70
  -5   4   5  880.01   19.90
  -5   4   5  884.41   20.00
   5   4  -5  916.51   19.40
  -5   4   5  902.21   19.80
   5   4  -5  889.51   22.20
  -5   4   5  885.61   21.30
  -4  -4   5    5.40    3.40
  -4  -4   5    5.80    3.60
   4  -4  -5   12.60    3.60
  -4  -4   5    2.70    4.60
  -4  -4   5    7.10    4.10
   4  -4  -5    9.90    2.80
   4  -4  -5    8.20    2.60
   4  -4  -5    4.90    2.20
  -4   4   5    8.80    3.00
   4   4  -5    4.50    4.30
   4   4  -5    7.80    4.30
  -4   4   5    5.60    3.30
  -4   4   5    8.50    4.30
  -4   4   5    6.40    2.90
   4   4  -5    5.30    3.10
   4   4  -5    5.40    3.80
  -3  -4   5 2896.81   57.59
   3  -4  -5 2873.41   57.99
   3  -4  -5 2873.11   56.79
   3  -4  -5 2877.91   56.89
  -3  -4   5 2904.11   57.59
  -3  -4   5 2876.61   58.19
  -3  -4   5 2853.51   58.09
   3  -4  -5 2824.52   56.69
  -3   4   5 2841.82   56.89
  -3   4   5 2872.41   58.19
   3   4  -5 2870.61   57.19
  -3   4   5 2891.31   57.39
   3   4  -5 2857.81   57.39
   3   4  -5 2878.01   57.99
   3   4  -5 2910.81   58.19
   3   4  -5 2868.61   58.29
   2  -4  -5 1200.08   25.20
  -2  -4   5 1189.28   25.60
  -2  -4   5 1188.68   25.80
  -2  -4   5 1173.48   25.60
  -2  -4   5 1184.28   25.60
   2  -4  -5 1163.18   24.80
  -2   4   5 1168.08   25.50
  -2   4   5 1211.78   26.20
   2   4  -5 1205.78   25.50
   2   4  -5 1194.18   25.70
  -2   4   5 1226.38   25.30
   2   4  -5 1196.78   25.90
  -2   4   5 1203.88   25.50
   2   4  -5 1176.18   25.60
   2   4  -5 1165.68   25.40
   1  -4  -5 2392.36   47.90
   1  -4  -5 2350.66   48.50
   1  -4  -5 2389.46   47.90
  -1  -4   5 2384.66   47.60
   1  -4  -5 2402.26   47.50
  -1  -4   5 2424.16   48.10
  -1  -4   5 2397.86   48.10
  -1   4   5 2395.96   47.90
  -1   4   5 2403.66   48.00
  -1   4   5 2344.57   48.50
   1   4  -5 2333.27   47.70
   1   4  -5 2220.78   48.80
   1   4  -5 2381.86   48.00
   1   4  -5 2369.26   47.80
  -1   4   5 2438.86   48.20
   0  -4  -5  928.91   20.50
   0  -4  -5  937.71   20.70
   0  -4   5  893.61   21.90
   0  -4   5  915.51   19.70
   0  -4  -5  970.70   21.60
   0  -4   5  932.01   19.60
   0  -4  -5  919.81   21.20
   0   4   5  935.91   20.70
   0   4  -5  932.81   20.90
   0   4   5  913.91   20.70
   0   4   5  945.51   21.30
   0   4   5  930.41   20.70
   0   4  -5  921.21   19.50
   0   4  -5  916.41   19.80
   0   4  -5  897.41   19.70
   0   4  -5  932.51   20.60
   1  -4   5 1995.60   39.10
   1  -4   5 1979.20   40.40
  -1  -4  -5 1948.01   40.50
  -1  -4  -5 1990.30   42.80
   1  -4   5 1946.31   39.30
   1  -4   5 1957.70   40.20
  -1  -4  -5 1895.31   40.60
  -1  -4  -5 2012.50   40.70
   1   4   5 1983.40   41.00
  -1   4  -5 1984.00   40.50
   1   4   5 2007.40   40.60
  -1   4  -5 2026.10   40.70
   1   4   5 1962.50   40.50
  -1   4  -5 2003.50   39.60
  -1   4  -5 2002.20   39.30
   1   4   5 1959.50   41.30
   2  -4   5    7.30    3.00
   2  -4   5   14.70    2.70
   2  -4   5   18.70    3.10
  -2  -4  -5    6.90    3.50
  -2  -4  -5    8.80    3.80
   2  -4   5   12.20    1.80
  -2  -4  -5   15.60    3.60
  -2   4  -5   10.50    3.80
   2   4   5    7.70    4.20
  -2   4  -5    9.00    2.70
   2   4   5   20.10    5.20
   2   4   5    8.60    3.60
  -2   4  -5    9.20    2.00
  -2   4  -5    9.20    3.50
   3  -4   5  775.22   16.40
   3  -4   5  747.03   16.80
  -3  -4  -5  769.62   18.00
   3  -4   5  774.32   17.10
   3  -4   5  762.52   15.20
  -3  -4  -5  762.82   18.90
  -3  -4  -5  784.92   17.80
  -3  -4  -5  749.53   18.60
  -3   4  -5  741.53   16.50
   3   4   5  774.32   19.10
  -3   4  -5  761.02   15.10
   3   4   5  770.22   19.30
  -3   4  -5  698.73   18.40
   3   4   5  762.82   17.50
  -3   4  -5  772.82   17.70
  -4  -4  -5 1333.47   28.00
  -4  -4  -5 1329.07   27.80
   4  -4   5 1264.17   26.50
   4  -4   5 1274.07   25.20
   4  -4   5 1310.97   26.60
  -4  -4  -5 1291.37   29.10
  -4   4  -5 1258.37   26.60
   4   4   5 1282.77   27.10
  -4   4  -5 1274.87   25.10
   4   4   5 1343.27   29.40
  -4   4  -5 1270.77   28.90
  -4   4  -5 1261.37   27.40
   4   4   5 1207.48   31.30
   5  -4   5    9.00    2.10
  -5  -4  -5    3.30    3.80
  -5  -4  -5    0.10    2.40
   5  -4   5   11.40    2.10
   5  -4   5    4.20    3.00
  -5   4  -5    6.00    3.40
   5   4   5    4.00    2.90
  -5   4  -5    5.30    1.90
  -5   4  -5    5.90    3.60
   5   4   5   12.10    5.80
   6  -4   5  104.39    6.50
   6  -4   5  117.29    5.90
   6  -4   5  109.69    5.70
  -6  -4  -5  113.29    6.30
   6  -4   5  107.59    4.50
  -6  -4  -5  113.19    7.10
  -6   4  -5  112.79    6.10
   6   4   5  100.99    9.70
  -6   4  -5  112.29    6.80
   6   4   5  109.19    9.70
  -7  -4  -5  145.79    7.60
   7  -4   5  136.39    7.20
  -7  -4  -5  149.49    7.40
   7  -4   5  149.49    7.70
   7  -4   5  142.89    5.70
   7  -4   5  138.09    6.00
  -7   4  -5  141.69    7.10
   7   4   5  161.58   11.60
  -7   4  -5  136.69    7.50
   7   4   5  156.68   11.00
  -8  -4  -5  114.39    8.00
   8  -4   5  121.69    8.40
   8  -4   5  108.19    6.30
   8  -4   5  108.19    6.80
[truncated: 892,784 more chars]
